# Supplementary material for: ﻿Didymellaceae species associated with tea plant (Camelliasinensis) in China
Source: MycoKeys. 2024 May 29;105:217–51. doi: 10.3897/mycokeys.105.119536 (PMC11153891; doi:10.3897/mycokeys.105.119536)
Supplement: XML Treatment for Didymella coffeae-arabicae [file mycokeys.105.119536-treatment1.xml]

<!DOCTYPE tp:taxon-treatment
  PUBLIC "-//TaxonX//DTD Taxonomic Treatment Publishing DTD v0 20100105//EN" "tax-treatment-NSO.dtd">
<tp:taxon-treatment xmlns:tp="http://www.plazi.org/taxpub"><tp:treatment-meta><kwd-group><label>Taxon classification</label><kwd>
                <named-content content-type="kingdom">Fungi</named-content>
              </kwd><kwd>
                <named-content content-type="order">Pleosporales</named-content>
              </kwd><kwd>
                <named-content content-type="family">Didymellaceae</named-content>
              </kwd></kwd-group><mixed-citation publication-type="journal"><person-group><name><surname>Wang</surname><given-names>Yuchun</given-names></name><name><surname>Tu</surname><given-names>Yiyi</given-names></name><name><surname>Chen</surname><given-names>Xueling</given-names></name><name><surname>Jiang</surname><given-names>Hong</given-names></name><name><surname>Ren</surname><given-names>Hengze</given-names></name><name><surname>Lu</surname><given-names>Qinhua</given-names></name><name><surname>Wei</surname><given-names>Chaoling</given-names></name><name><surname>Lv</surname><given-names>Wuyun</given-names></name></person-group><article-title>﻿<tp:taxon-name><tp:taxon-name-part taxon-name-part-type="family">Didymellaceae</tp:taxon-name-part></tp:taxon-name> species associated with tea plant (<italic><tp:taxon-name><tp:taxon-name-part taxon-name-part-type="genus" reg="Camellia">Camellia</tp:taxon-name-part><tp:taxon-name-part taxon-name-part-type="species" reg="sinensis">sinensis</tp:taxon-name-part></tp:taxon-name></italic>) in China</article-title><source>MycoKeys</source><day>29</day><month>05</month><year>2024</year><volume>105</volume><fpage>217</fpage><lpage>251</lpage><pub-id pub-id-type="doi">10.3897/mycokeys.105.119536</pub-id></mixed-citation></tp:treatment-meta><tp:nomenclature><label>﻿</label><tp:taxon-name>
              <object-id xmlns:xlink="http://www.w3.org/1999/xlink" content-type="arpha" xlink:type="simple">B08A81FD-A0F2-54F6-B323-2FE09E787035</object-id>
              <tp:taxon-name-part taxon-name-part-type="genus" reg="Didymella">Didymella</tp:taxon-name-part>
              <tp:taxon-name-part taxon-name-part-type="species" reg="coffeae-arabicae">coffeae-arabicae</tp:taxon-name-part>
            </tp:taxon-name><tp:taxon-authority>(M. M. Aveskamp et al.) Q. Chen et al., Studies in Mycology. 82: 175. 2015a</tp:taxon-authority></tp:nomenclature><tp:treatment-sec sec-type="description" id="SECID0EICBG"><title>Description.</title><p>see <xref ref-type="bibr" rid="B3">Aveskamp et al. (2009)</xref>.</p></tp:treatment-sec><tp:treatment-sec sec-type="material" id="SECID0ESCBG"><title>Materials examined.</title><p>China, Yunnan Province, Puer City, Jingdong Yizu Autonomous County, from healthy leaves of <italic><tp:taxon-name><tp:taxon-name-part taxon-name-part-type="genus" reg="Camellia">C.</tp:taxon-name-part><tp:taxon-name-part taxon-name-part-type="species" reg="sinensis">sinensis</tp:taxon-name-part></tp:taxon-name></italic> cv. <italic>Longjing43</italic>, 13 Jun 2020, Y. C. Wang, culture YCW1972.</p></tp:treatment-sec><tp:treatment-sec sec-type="notes" id="SECID0EFDBG"><title>Notes.</title><p><italic><tp:taxon-name><tp:taxon-name-part taxon-name-part-type="genus" reg="Didymella">Didymella</tp:taxon-name-part><tp:taxon-name-part taxon-name-part-type="species" reg="coffeae-arabicae">coffeae-arabicae</tp:taxon-name-part></tp:taxon-name></italic> was introduced as <italic><tp:taxon-name><tp:taxon-name-part taxon-name-part-type="genus" reg="Phoma">Phoma</tp:taxon-name-part><tp:taxon-name-part taxon-name-part-type="species" reg="coffeae-arabicae">coffeae-arabicae</tp:taxon-name-part></tp:taxon-name></italic> before the comprehensive revision of <tp:taxon-name><tp:taxon-name-part taxon-name-part-type="family">Didymellaceae</tp:taxon-name-part></tp:taxon-name> (<xref ref-type="bibr" rid="B11">Chen et al. 2015a</xref>). The sexual morph of <italic><tp:taxon-name><tp:taxon-name-part taxon-name-part-type="genus" reg="Didymella">D.</tp:taxon-name-part><tp:taxon-name-part taxon-name-part-type="species" reg="coffeae-arabicae">coffeae-arabicae</tp:taxon-name-part></tp:taxon-name></italic> was reported by <xref ref-type="bibr" rid="B59">Samaradiwakara et al. (2023)</xref>. It forms pseudo-sclerotioid chlamydospores and is easily recognised by its conspicuously wide ostiole and is phylogenetically related to a group that mainly comprises <italic><tp:taxon-name><tp:taxon-name-part taxon-name-part-type="genus" reg="Peyronellaea">Peyronellaea</tp:taxon-name-part></tp:taxon-name></italic> species forming alternarioid-botryoid chlamydospores (<xref ref-type="bibr" rid="B3">Aveskamp et al. 2009</xref>). <italic><tp:taxon-name><tp:taxon-name-part taxon-name-part-type="genus" reg="Didymella">Didymella</tp:taxon-name-part><tp:taxon-name-part taxon-name-part-type="species" reg="coffeae-arabicae">coffeae-arabicae</tp:taxon-name-part></tp:taxon-name></italic> caused leaf cankers of <italic><tp:taxon-name><tp:taxon-name-part taxon-name-part-type="genus" reg="Castanea">Castanea</tp:taxon-name-part><tp:taxon-name-part taxon-name-part-type="species" reg="mollissima">mollissima</tp:taxon-name-part></tp:taxon-name></italic> in China (<xref ref-type="bibr" rid="B32">Jiang et al. 2021</xref>). In the present study, one isolate from healthy tea plant leaves grouped with <italic><tp:taxon-name><tp:taxon-name-part taxon-name-part-type="genus" reg="Didymella">D.</tp:taxon-name-part><tp:taxon-name-part taxon-name-part-type="species" reg="coffeae-arabicae">coffeae-arabicae</tp:taxon-name-part></tp:taxon-name></italic> with high statistical support (Fig. <xref ref-type="fig" rid="F2">2</xref>). This is the first report of <italic><tp:taxon-name><tp:taxon-name-part taxon-name-part-type="genus" reg="Didymella">D.</tp:taxon-name-part><tp:taxon-name-part taxon-name-part-type="species" reg="coffeae-arabicae">coffeae-arabicae</tp:taxon-name-part></tp:taxon-name></italic> isolated from <italic><tp:taxon-name><tp:taxon-name-part taxon-name-part-type="genus" reg="Camellia">C.</tp:taxon-name-part><tp:taxon-name-part taxon-name-part-type="species" reg="sinensis">sinensis</tp:taxon-name-part></tp:taxon-name></italic>.</p></tp:treatment-sec><tp:treatment-sec><!--Section generated to contain objects referenced in tp:taxon-treatment.--><fig id="F2" position="float" orientation="portrait"><object-id xmlns:xlink="http://www.w3.org/1999/xlink" content-type="doi" xlink:type="simple">10.3897/mycokeys.105.119536.figure2</object-id><object-id xmlns:xlink="http://www.w3.org/1999/xlink" content-type="arpha" xlink:type="simple">B11EFC69-7FE8-5EA6-A9D1-814F61E7B8FC</object-id><label>Figure 2.</label><caption><p>Phylogenetic tree generated by Maximum Likelihood analysis, based on the combined ITS, LSU, <italic>RPB2</italic> and <italic>TUB2</italic> dataset of <italic><tp:taxon-name><tp:taxon-name-part taxon-name-part-type="genus" reg="Didymella">Didymella</tp:taxon-name-part></tp:taxon-name></italic> species. Bootstrap support values above 50% and Bayesian posterior values above 0.75 are shown at each node (<abbrev xmlns:xlink="http://www.w3.org/1999/xlink" xlink:title="Maximum Likelihood" id="ABBRID0EGQAG" xlink:type="simple">ML</abbrev>/PP). <italic><tp:taxon-name><tp:taxon-name-part taxon-name-part-type="genus" reg="Pleiochaeta">Pleiochaeta</tp:taxon-name-part><tp:taxon-name-part taxon-name-part-type="species" reg="setosa">setosa</tp:taxon-name-part></tp:taxon-name></italic> CBS 118.25 / CBS 496.63 and <italic><tp:taxon-name><tp:taxon-name-part taxon-name-part-type="genus" reg="Coniothyrium">Coniothyrium</tp:taxon-name-part><tp:taxon-name-part taxon-name-part-type="species" reg="palmarum">palmarum</tp:taxon-name-part></tp:taxon-name></italic> CBS 400.71 are used as outgroups. Ex-type strains are emphasised in bold.</p></caption><graphic xmlns:xlink="http://www.w3.org/1999/xlink" xlink:href="mycokeys-105-217-g002.jpg" position="float" orientation="portrait" xlink:type="simple" id="oo_1058570.jpg"><uri content-type="original_file" xlink:type="simple">https://binary.pensoft.net/fig/1058570</uri></graphic></fig></tp:treatment-sec><ref-list><ref id="B3"><mixed-citation xmlns:xlink="http://www.w3.org/1999/xlink" xlink:type="simple"><person-group><name name-style="western"><surname>Aveskamp</surname><given-names>MM</given-names></name><name name-style="western"><surname>Verkley</surname><given-names>GJM</given-names></name><name name-style="western"><surname>de Gruyter</surname><given-names>J</given-names></name><name name-style="western"><surname>Murace</surname><given-names>MA</given-names></name><name name-style="western"><surname>Perelló</surname><given-names>A</given-names></name><name name-style="western"><surname>Woudenberg</surname><given-names>JHC</given-names></name><name name-style="western"><surname>Groenewald</surname><given-names>JZ</given-names></name><name name-style="western"><surname>Crous</surname><given-names>PW</given-names></name></person-group> (<year>2009</year>) <article-title>DNA phylogeny reveals polyphyly of <tp:taxon-name><tp:taxon-name-part taxon-name-part-type="genus">Phoma</tp:taxon-name-part><tp:taxon-name-part taxon-name-part-type="infraspecific-rank">section</tp:taxon-name-part><tp:taxon-name-part taxon-name-part-type="section">Peyronellaea</tp:taxon-name-part></tp:taxon-name> and multiple taxonomic novelties.</article-title><source>Mycologia</source><volume>101</volume>(<issue>3</issue>): <fpage>363</fpage>–<lpage>382</lpage>. <ext-link xlink:href="10.3852/08-199" ext-link-type="doi" xlink:type="simple">https://doi.org/10.3852/08-199</ext-link></mixed-citation></ref><ref id="B11"><mixed-citation xmlns:xlink="http://www.w3.org/1999/xlink" xlink:type="simple"><person-group><name name-style="western"><surname>Chen</surname><given-names>Q</given-names></name><name name-style="western"><surname>Jiang</surname><given-names>JR</given-names></name><name name-style="western"><surname>Zhang</surname><given-names>GZ</given-names></name><name name-style="western"><surname>Cai</surname><given-names>L</given-names></name><name name-style="western"><surname>Crous</surname><given-names>PW</given-names></name></person-group> (<year>2015a</year>) <article-title>Resolving the <italic><tp:taxon-name><tp:taxon-name-part taxon-name-part-type="genus">Phoma</tp:taxon-name-part></tp:taxon-name></italic> enigma.</article-title><source>Studies in Mycology</source><volume>82</volume>(<issue>1</issue>): <fpage>137</fpage>–<lpage>217</lpage>. <ext-link xlink:href="10.1016/j.simyco.2015.10.003" ext-link-type="doi" xlink:type="simple">https://doi.org/10.1016/j.simyco.2015.10.003</ext-link></mixed-citation></ref><ref id="B59"><mixed-citation xmlns:xlink="http://www.w3.org/1999/xlink" xlink:type="simple"><person-group><name name-style="western"><surname>Samaradiwakara</surname><given-names>NP</given-names></name><name name-style="western"><surname>de Farias</surname><given-names>ARG</given-names></name><name name-style="western"><surname>Tennakoon</surname><given-names>DS</given-names></name><name name-style="western"><surname>Bhunjun</surname><given-names>CS</given-names></name><name name-style="western"><surname>Hyde</surname><given-names>KD</given-names></name><name name-style="western"><surname>Lumyong</surname><given-names>S</given-names></name></person-group> (<year>2023</year>) Sexual morph of <italic><tp:taxon-name><tp:taxon-name-part taxon-name-part-type="genus">Allophoma</tp:taxon-name-part><tp:taxon-name-part taxon-name-part-type="species">tropica</tp:taxon-name-part></tp:taxon-name></italic> and <italic><tp:taxon-name><tp:taxon-name-part taxon-name-part-type="genus">Didymella</tp:taxon-name-part><tp:taxon-name-part taxon-name-part-type="species">coffeae</tp:taxon-name-part></tp:taxon-name></italic>-<italic><tp:taxon-name><tp:taxon-name-part taxon-name-part-type="genus"/><tp:taxon-name-part taxon-name-part-type="species">arabicae</tp:taxon-name-part></tp:taxon-name></italic> (<tp:taxon-name><tp:taxon-name-part taxon-name-part-type="family">Didymellaceae</tp:taxon-name-part></tp:taxon-name>, <tp:taxon-name><tp:taxon-name-part taxon-name-part-type="order">Pleosporales</tp:taxon-name-part></tp:taxon-name>, <tp:taxon-name><tp:taxon-name-part taxon-name-part-type="class">Dothideomycetes</tp:taxon-name-part></tp:taxon-name>), including novel host records from leaf litter in Thailand. New Zealand Journal of Botany, 1–24. <ext-link xlink:href="10.1080/0028825X.2023.2272957" ext-link-type="doi" xlink:type="simple">https://doi.org/10.1080/0028825X.2023.2272957</ext-link></mixed-citation></ref><ref id="B32"><mixed-citation xmlns:xlink="http://www.w3.org/1999/xlink" xlink:type="simple"><person-group><name name-style="western"><surname>Jiang</surname><given-names>N</given-names></name><name name-style="western"><surname>Fan</surname><given-names>X</given-names></name><name name-style="western"><surname>Tian</surname><given-names>C</given-names></name></person-group> (<year>2021</year>) <article-title>Identification and characterization of leaf-inhabiting fungi from <italic><tp:taxon-name><tp:taxon-name-part taxon-name-part-type="genus">Castanea</tp:taxon-name-part></tp:taxon-name></italic> plantations in China.</article-title><source>Journal of <tp:taxon-name><tp:taxon-name-part taxon-name-part-type="kingdom">Fungi</tp:taxon-name-part></tp:taxon-name> (Basel, Switzerland)</source><volume>7</volume>(<issue>1</issue>): <fpage>64</fpage>. <ext-link xlink:href="10.3390/jof7010064" ext-link-type="doi" xlink:type="simple">https://doi.org/10.3390/jof7010064</ext-link></mixed-citation></ref></ref-list></tp:taxon-treatment>
