# Supplementary material for: ﻿Didymellaceae species associated with tea plant (Camelliasinensis) in China
Source: MycoKeys. 2024 May 29;105:217–51. doi: 10.3897/mycokeys.105.119536 (PMC11153891; doi:10.3897/mycokeys.105.119536)
Supplement: XML Treatment for Didymella pomorum [file mycokeys.105.119536-treatment2.xml]

<!DOCTYPE tp:taxon-treatment
  PUBLIC "-//TaxonX//DTD Taxonomic Treatment Publishing DTD v0 20100105//EN" "tax-treatment-NSO.dtd">
<tp:taxon-treatment xmlns:tp="http://www.plazi.org/taxpub"><tp:treatment-meta><kwd-group><label>Taxon classification</label><kwd>
                <named-content content-type="kingdom">Fungi</named-content>
              </kwd><kwd>
                <named-content content-type="order">Pleosporales</named-content>
              </kwd><kwd>
                <named-content content-type="family">Didymellaceae</named-content>
              </kwd></kwd-group><mixed-citation publication-type="journal"><person-group><name><surname>Wang</surname><given-names>Yuchun</given-names></name><name><surname>Tu</surname><given-names>Yiyi</given-names></name><name><surname>Chen</surname><given-names>Xueling</given-names></name><name><surname>Jiang</surname><given-names>Hong</given-names></name><name><surname>Ren</surname><given-names>Hengze</given-names></name><name><surname>Lu</surname><given-names>Qinhua</given-names></name><name><surname>Wei</surname><given-names>Chaoling</given-names></name><name><surname>Lv</surname><given-names>Wuyun</given-names></name></person-group><article-title>﻿<tp:taxon-name><tp:taxon-name-part taxon-name-part-type="family">Didymellaceae</tp:taxon-name-part></tp:taxon-name> species associated with tea plant (<italic><tp:taxon-name><tp:taxon-name-part taxon-name-part-type="genus" reg="Camellia">Camellia</tp:taxon-name-part><tp:taxon-name-part taxon-name-part-type="species" reg="sinensis">sinensis</tp:taxon-name-part></tp:taxon-name></italic>) in China</article-title><source>MycoKeys</source><day>29</day><month>05</month><year>2024</year><volume>105</volume><fpage>217</fpage><lpage>251</lpage><pub-id pub-id-type="doi">10.3897/mycokeys.105.119536</pub-id></mixed-citation></tp:treatment-meta><tp:nomenclature><label>﻿</label><tp:taxon-name>
              <object-id xmlns:xlink="http://www.w3.org/1999/xlink" content-type="arpha" xlink:type="simple">0AABC490-AB35-5F40-B96E-70AC9FE7A64B</object-id>
              <tp:taxon-name-part taxon-name-part-type="genus" reg="Didymella">Didymella</tp:taxon-name-part>
              <tp:taxon-name-part taxon-name-part-type="species" reg="pomorum">pomorum</tp:taxon-name-part>
            </tp:taxon-name><tp:taxon-authority>(Thüm.) Q. Chen &amp; L. Cai, Studies in Mycology. 82: 179. 2015a</tp:taxon-authority></tp:nomenclature><tp:treatment-sec sec-type="description" id="SECID0EHIBG"><title>Description.</title><p>see <xref ref-type="bibr" rid="B6">Boerema (1993)</xref>.</p></tp:treatment-sec><tp:treatment-sec sec-type="material" id="SECID0ERIBG"><title>Materials examined.</title><p>China, Yunnan Province, from diseased leaves of <italic><tp:taxon-name><tp:taxon-name-part taxon-name-part-type="genus" reg="Camellia">C.</tp:taxon-name-part><tp:taxon-name-part taxon-name-part-type="species" reg="sinensis">sinensis</tp:taxon-name-part></tp:taxon-name></italic> cv. <italic><tp:taxon-name><tp:taxon-name-part taxon-name-part-type="genus" reg="Dalicha">Dalicha</tp:taxon-name-part></tp:taxon-name></italic>, 22 Jun 2019, Y. C. Wang, culture YCW196.</p></tp:treatment-sec><tp:treatment-sec sec-type="notes" id="SECID0EJJBG"><title>Notes.</title><p><italic><tp:taxon-name><tp:taxon-name-part taxon-name-part-type="genus" reg="Didymella">Didymella</tp:taxon-name-part><tp:taxon-name-part taxon-name-part-type="species" reg="pomorum">pomorum</tp:taxon-name-part></tp:taxon-name></italic> was introduced as <italic><tp:taxon-name><tp:taxon-name-part taxon-name-part-type="genus" reg="Phoma">Phoma</tp:taxon-name-part><tp:taxon-name-part taxon-name-part-type="species" reg="pomorum">pomorum</tp:taxon-name-part></tp:taxon-name></italic> before the comprehensive revision of <tp:taxon-name><tp:taxon-name-part taxon-name-part-type="family">Didymellaceae</tp:taxon-name-part></tp:taxon-name> (<xref ref-type="bibr" rid="B11">Chen et al. 2015a</xref>). <xref ref-type="bibr" rid="B11">Chen et al. (2015a)</xref> regarded four taxa of the respective <italic><tp:taxon-name><tp:taxon-name-part taxon-name-part-type="genus" reg="Phoma">Phoma</tp:taxon-name-part><tp:taxon-name-part taxon-name-part-type="species" reg="pomorum">pomorum</tp:taxon-name-part></tp:taxon-name></italic> varieties, viz. vars. <italic>circinata</italic> (CBS 285.76), <italic>cyanea</italic> (CBS 388.80) and <italic><tp:taxon-name><tp:taxon-name-part taxon-name-part-type="genus" reg="Phoma"/><tp:taxon-name-part taxon-name-part-type="species" reg="pomorum">pomorum</tp:taxon-name-part></tp:taxon-name></italic> (CBS 539.66) and the species <italic><tp:taxon-name><tp:taxon-name-part taxon-name-part-type="genus" reg="Phoma">Ph.</tp:taxon-name-part><tp:taxon-name-part taxon-name-part-type="species" reg="triticina">triticina</tp:taxon-name-part></tp:taxon-name></italic> (CBS 354.52) to be conspecific and treated them as a single species <italic><tp:taxon-name><tp:taxon-name-part taxon-name-part-type="genus" reg="Didymella">D.</tp:taxon-name-part><tp:taxon-name-part taxon-name-part-type="species" reg="pomorum">pomorum</tp:taxon-name-part></tp:taxon-name></italic>. Pycnidia produced by this species are usually subglobose-ampulliform with a distinct ostiole (<xref ref-type="bibr" rid="B6">Boerema 1993</xref>). It can cause leaf spots on many plants (<xref ref-type="bibr" rid="B6">Boerema 1993</xref>; <xref ref-type="bibr" rid="B56">Romero et al. 2021</xref>). In the present study, one isolate from diseased tea plant leaves is closely related to <italic><tp:taxon-name><tp:taxon-name-part taxon-name-part-type="genus" reg="Didymella">D.</tp:taxon-name-part><tp:taxon-name-part taxon-name-part-type="species" reg="sinensis">sinensis</tp:taxon-name-part></tp:taxon-name></italic> with high statistical support (Fig. <xref ref-type="fig" rid="F2">2</xref>). This is the first report of <italic><tp:taxon-name><tp:taxon-name-part taxon-name-part-type="genus" reg="Didymella">D.</tp:taxon-name-part><tp:taxon-name-part taxon-name-part-type="species" reg="pomorum">pomorum</tp:taxon-name-part></tp:taxon-name></italic> isolated from <italic><tp:taxon-name><tp:taxon-name-part taxon-name-part-type="genus" reg="Camellia">C.</tp:taxon-name-part><tp:taxon-name-part taxon-name-part-type="species" reg="sinensis">sinensis</tp:taxon-name-part></tp:taxon-name></italic>.</p></tp:treatment-sec><tp:treatment-sec><!--Section generated to contain objects referenced in tp:taxon-treatment.--><fig id="F2" position="float" orientation="portrait"><object-id xmlns:xlink="http://www.w3.org/1999/xlink" content-type="doi" xlink:type="simple">10.3897/mycokeys.105.119536.figure2</object-id><object-id xmlns:xlink="http://www.w3.org/1999/xlink" content-type="arpha" xlink:type="simple">B11EFC69-7FE8-5EA6-A9D1-814F61E7B8FC</object-id><label>Figure 2.</label><caption><p>Phylogenetic tree generated by Maximum Likelihood analysis, based on the combined ITS, LSU, <italic>RPB2</italic> and <italic>TUB2</italic> dataset of <italic><tp:taxon-name><tp:taxon-name-part taxon-name-part-type="genus" reg="Didymella">Didymella</tp:taxon-name-part></tp:taxon-name></italic> species. Bootstrap support values above 50% and Bayesian posterior values above 0.75 are shown at each node (<abbrev xmlns:xlink="http://www.w3.org/1999/xlink" xlink:title="Maximum Likelihood" id="ABBRID0EGQAG" xlink:type="simple">ML</abbrev>/PP). <italic><tp:taxon-name><tp:taxon-name-part taxon-name-part-type="genus" reg="Pleiochaeta">Pleiochaeta</tp:taxon-name-part><tp:taxon-name-part taxon-name-part-type="species" reg="setosa">setosa</tp:taxon-name-part></tp:taxon-name></italic> CBS 118.25 / CBS 496.63 and <italic><tp:taxon-name><tp:taxon-name-part taxon-name-part-type="genus" reg="Coniothyrium">Coniothyrium</tp:taxon-name-part><tp:taxon-name-part taxon-name-part-type="species" reg="palmarum">palmarum</tp:taxon-name-part></tp:taxon-name></italic> CBS 400.71 are used as outgroups. Ex-type strains are emphasised in bold.</p></caption><graphic xmlns:xlink="http://www.w3.org/1999/xlink" xlink:href="mycokeys-105-217-g002.jpg" position="float" orientation="portrait" xlink:type="simple" id="oo_1058570.jpg"><uri content-type="original_file" xlink:type="simple">https://binary.pensoft.net/fig/1058570</uri></graphic></fig></tp:treatment-sec><ref-list><ref id="B6"><mixed-citation xmlns:xlink="http://www.w3.org/1999/xlink" xlink:type="simple"><person-group><name name-style="western"><surname>Boerema</surname><given-names>GH</given-names></name></person-group> (<year>1993</year>) Contributions towards a monograph of <italic><tp:taxon-name><tp:taxon-name-part taxon-name-part-type="genus">Phoma</tp:taxon-name-part></tp:taxon-name></italic> (<tp:taxon-name><tp:taxon-name-part taxon-name-part-type="genus">Coelomycetes</tp:taxon-name-part></tp:taxon-name>) – II. Section <tp:taxon-name><tp:taxon-name-part taxon-name-part-type="genus"/><tp:taxon-name-part taxon-name-part-type="section">Peyronellaea</tp:taxon-name-part></tp:taxon-name>. Persoonia 15: 197–221.</mixed-citation></ref><ref id="B11"><mixed-citation xmlns:xlink="http://www.w3.org/1999/xlink" xlink:type="simple"><person-group><name name-style="western"><surname>Chen</surname><given-names>Q</given-names></name><name name-style="western"><surname>Jiang</surname><given-names>JR</given-names></name><name name-style="western"><surname>Zhang</surname><given-names>GZ</given-names></name><name name-style="western"><surname>Cai</surname><given-names>L</given-names></name><name name-style="western"><surname>Crous</surname><given-names>PW</given-names></name></person-group> (<year>2015a</year>) <article-title>Resolving the <italic><tp:taxon-name><tp:taxon-name-part taxon-name-part-type="genus">Phoma</tp:taxon-name-part></tp:taxon-name></italic> enigma.</article-title><source>Studies in Mycology</source><volume>82</volume>(<issue>1</issue>): <fpage>137</fpage>–<lpage>217</lpage>. <ext-link xlink:href="10.1016/j.simyco.2015.10.003" ext-link-type="doi" xlink:type="simple">https://doi.org/10.1016/j.simyco.2015.10.003</ext-link></mixed-citation></ref><ref id="B56"><mixed-citation xmlns:xlink="http://www.w3.org/1999/xlink" xlink:type="simple"><person-group><name name-style="western"><surname>Romero</surname><given-names>LR</given-names></name><name name-style="western"><surname>Tacke</surname><given-names>D</given-names></name><name name-style="western"><surname>Koopmann</surname><given-names>B</given-names></name></person-group> (<year>2021</year>) <article-title>First characterisation of the <italic><tp:taxon-name><tp:taxon-name-part taxon-name-part-type="genus">Phoma</tp:taxon-name-part></tp:taxon-name></italic> species complex on maize leaves in Central Europe.</article-title><source>Pathogens (Basel, Switzerland)</source><volume>10</volume>(<issue>9</issue>): <fpage>1216</fpage>. <ext-link xlink:href="10.3390/pathogens10091216" ext-link-type="doi" xlink:type="simple">https://doi.org/10.3390/pathogens10091216</ext-link></mixed-citation></ref></ref-list></tp:taxon-treatment>
