# Supplementary material for: ﻿Didymellaceae species associated with tea plant (Camelliasinensis) in China
Source: MycoKeys. 2024 May 29;105:217–51. doi: 10.3897/mycokeys.105.119536 (PMC11153891; doi:10.3897/mycokeys.105.119536)
Supplement: XML Treatment for Didymella yunnanensis [file mycokeys.105.119536-treatment5.xml]

<!DOCTYPE tp:taxon-treatment
  PUBLIC "-//TaxonX//DTD Taxonomic Treatment Publishing DTD v0 20100105//EN" "tax-treatment-NSO.dtd">
<tp:taxon-treatment xmlns:tp="http://www.plazi.org/taxpub"><tp:treatment-meta><kwd-group><label>Taxon classification</label><kwd>
                <named-content content-type="kingdom">Fungi</named-content>
              </kwd><kwd>
                <named-content content-type="order">Pleosporales</named-content>
              </kwd><kwd>
                <named-content content-type="family">Didymellaceae</named-content>
              </kwd></kwd-group><mixed-citation publication-type="journal"><person-group><name><surname>Wang</surname><given-names>Yuchun</given-names></name><name><surname>Tu</surname><given-names>Yiyi</given-names></name><name><surname>Chen</surname><given-names>Xueling</given-names></name><name><surname>Jiang</surname><given-names>Hong</given-names></name><name><surname>Ren</surname><given-names>Hengze</given-names></name><name><surname>Lu</surname><given-names>Qinhua</given-names></name><name><surname>Wei</surname><given-names>Chaoling</given-names></name><name><surname>Lv</surname><given-names>Wuyun</given-names></name></person-group><article-title>﻿<tp:taxon-name><tp:taxon-name-part taxon-name-part-type="family">Didymellaceae</tp:taxon-name-part></tp:taxon-name> species associated with tea plant (<italic><tp:taxon-name><tp:taxon-name-part taxon-name-part-type="genus" reg="Camellia">Camellia</tp:taxon-name-part><tp:taxon-name-part taxon-name-part-type="species" reg="sinensis">sinensis</tp:taxon-name-part></tp:taxon-name></italic>) in China</article-title><source>MycoKeys</source><day>29</day><month>05</month><year>2024</year><volume>105</volume><fpage>217</fpage><lpage>251</lpage><pub-id pub-id-type="doi">10.3897/mycokeys.105.119536</pub-id></mixed-citation></tp:treatment-meta><tp:nomenclature><label>﻿</label><tp:taxon-name>
              <object-id xmlns:xlink="http://www.w3.org/1999/xlink" content-type="arpha" xlink:type="simple">F8567622-B922-525A-9740-472B505970CD</object-id>
              <tp:taxon-name-part taxon-name-part-type="genus" reg="Didymella">Didymella</tp:taxon-name-part>
              <tp:taxon-name-part taxon-name-part-type="species" reg="yunnanensis">yunnanensis</tp:taxon-name-part>
              <object-id xmlns:xlink="http://www.w3.org/1999/xlink" content-type="mycobank" xlink:type="simple">848984</object-id>
            </tp:taxon-name><tp:taxon-authority>Y. Wang, Y. Tu, X. Chen, H. Jiang, H. Ren, Q. Lu, C. Wei &amp; W. Lv</tp:taxon-authority><tp:taxon-status xmlns:xlink="http://www.w3.org/1999/xlink" xlink:type="simple">sp. nov.</tp:taxon-status><xref ref-type="fig" rid="F5">Fig. 5</xref></tp:nomenclature><tp:treatment-sec sec-type="etymology" id="SECID0EG1BG"><title>Etymology.</title><p>Named after the location where it was collected, Yunnan Province.</p></tp:treatment-sec><tp:treatment-sec sec-type="description" id="SECID0EL1BG"><title>Description.</title><p><bold><italic>Sexual morph</italic></bold>: undetermined. <bold><italic>Asexual morph</italic></bold>: Pycnidia smooth, subglobose to ellipsoidal, hyaline. Conidia ellipsoidal to subcylindrical, pale, smooth- and thin-walled, abundant, generated from pycnidia, aseptate, 4–6.5 × 1.8–2.6 µm (av. = 5.2 ± 0.5 × 2.3 ± 0.2 µm, n = 30). Mycelia sparsely branched from subapical hyphal compartments (lateral branching), septate, hyaline.</p></tp:treatment-sec><tp:treatment-sec sec-type="description" id="SECID0EZ1BG"><title>Culture characteristics.</title><p>Colonies on PDA have scarce aerial mycelium reaching 24–27 mm diam. after being cultured for 7 days at 28 °C in the dark, margin regular, olive in the centre, white edges; black on the reverse, white edges. Pycnidia and conidia produced on the colony surface after being cultured for 14 days at 28 °C in the dark. Colonies on <abbrev xmlns:xlink="http://www.w3.org/1999/xlink" xlink:title="oatmeal agar" id="ABBRID0E61BG" xlink:type="simple">OA</abbrev> reaching 18–21 mm diam. after 7 days at 28 °C in the dark, margin regular, aerial mycelium flat, black in the centre, white edges; olive on the reverse, white edges.</p><fig id="F5" position="float" orientation="portrait"><object-id xmlns:xlink="http://www.w3.org/1999/xlink" content-type="doi" xlink:type="simple">10.3897/mycokeys.105.119536.figure5</object-id><object-id xmlns:xlink="http://www.w3.org/1999/xlink" content-type="arpha" xlink:type="simple">C73AB53D-F1BA-5991-B5AB-ED6A948FA6E7</object-id><label>Figure 5.</label><caption><p><italic><tp:taxon-name><tp:taxon-name-part taxon-name-part-type="genus" reg="Didymella">Didymella</tp:taxon-name-part><tp:taxon-name-part taxon-name-part-type="species" reg="yunnanensis">yunnanensis</tp:taxon-name-part></tp:taxon-name></italic><named-content xmlns:xlink="http://www.w3.org/1999/xlink" content-type="dwc:institutional_code" xlink:title="China General Microbiological Culture Collection Center" xlink:href="http://grbio.org/institution/china-general-microbiological-culture-collection-center-chinese-academy-sciences" xlink:type="simple">CGMCC</named-content> 3.24241 (YCW1909) <bold>A, B</bold> colony on PDA (front and reverse) <bold>C, D</bold> colony on <abbrev xmlns:xlink="http://www.w3.org/1999/xlink" xlink:title="oatmeal agar" id="ABBRID0E62BG" xlink:type="simple">OA</abbrev> (front and reverse) <bold>E</bold> myceli <bold>F</bold> pycnidia forming on PDA <bold>G</bold> conidia. Scale bars: 10 μm (<bold>E–G</bold>).</p></caption><graphic xmlns:xlink="http://www.w3.org/1999/xlink" xlink:href="mycokeys-105-217-g005.jpg" position="float" orientation="portrait" xlink:type="simple" id="oo_1058573.jpg"><uri content-type="original_file" xlink:type="simple">https://binary.pensoft.net/fig/1058573</uri></graphic></fig></tp:treatment-sec><tp:treatment-sec sec-type="material" id="SECID0EQ3BG"><title>Materials examined.</title><p>China, Yunnan Province, Puer City, Jingdong Yizu Autonomous County, from healthy leaves of <italic><tp:taxon-name><tp:taxon-name-part taxon-name-part-type="genus" reg="Camellia">C.</tp:taxon-name-part><tp:taxon-name-part taxon-name-part-type="species" reg="sinensis">sinensis</tp:taxon-name-part></tp:taxon-name></italic> cv. <italic>Longjing43</italic>, 16 Jun 2020, Y. C. Wang, Holotype <named-content xmlns:xlink="http://www.w3.org/1999/xlink" content-type="dwc:institutional_code" xlink:title="Mycological Herbarium, Institute of Microbiology, Chinese Academy of Sciences, Beijing, China" xlink:href="http://grbio.org/institution/chinese-academy-sciences" xlink:type="simple">HMAS</named-content> 352387, culture ex-type <named-content xmlns:xlink="http://www.w3.org/1999/xlink" content-type="dwc:institutional_code" xlink:title="China General Microbiological Culture Collection Center" xlink:href="http://grbio.org/institution/china-general-microbiological-culture-collection-center-chinese-academy-sciences" xlink:type="simple">CGMCC</named-content> 3.24241 = YCW1909.</p></tp:treatment-sec><tp:treatment-sec sec-type="notes" id="SECID0EN4BG"><title>Notes.</title><p><italic><tp:taxon-name><tp:taxon-name-part taxon-name-part-type="genus" reg="Didymella">Didymella</tp:taxon-name-part><tp:taxon-name-part taxon-name-part-type="species" reg="yunnanensis">yunnanensis</tp:taxon-name-part></tp:taxon-name></italic> is closely related to <italic><tp:taxon-name><tp:taxon-name-part taxon-name-part-type="genus" reg="Didymella">D.</tp:taxon-name-part><tp:taxon-name-part taxon-name-part-type="species" reg="prosopidis">prosopidis</tp:taxon-name-part></tp:taxon-name></italic> with high statistical support (88%/0.92, <abbrev xmlns:xlink="http://www.w3.org/1999/xlink" xlink:title="Maximum Likelihood" id="ABBRID0EJ5BG" xlink:type="simple">ML</abbrev>/PP, Fig. <xref ref-type="fig" rid="F2">2</xref>). <italic><tp:taxon-name><tp:taxon-name-part taxon-name-part-type="genus" reg="Didymella">Didymella</tp:taxon-name-part><tp:taxon-name-part taxon-name-part-type="species" reg="yunnanensis">yunnanensis</tp:taxon-name-part></tp:taxon-name></italic> has 85 bp differences in LSU locus from <italic><tp:taxon-name><tp:taxon-name-part taxon-name-part-type="genus" reg="Didymella">D.</tp:taxon-name-part><tp:taxon-name-part taxon-name-part-type="species" reg="prosopidis">prosopidis</tp:taxon-name-part></tp:taxon-name></italic>. In addition, <italic><tp:taxon-name><tp:taxon-name-part taxon-name-part-type="genus" reg="Didymella">D.</tp:taxon-name-part><tp:taxon-name-part taxon-name-part-type="species" reg="yunnanensis">yunnanensis</tp:taxon-name-part></tp:taxon-name></italic> can be distinguished from <italic><tp:taxon-name><tp:taxon-name-part taxon-name-part-type="genus" reg="Didymella">D.</tp:taxon-name-part><tp:taxon-name-part taxon-name-part-type="species" reg="prosopidis">prosopidis</tp:taxon-name-part></tp:taxon-name></italic> by the morphological features of conidia and the conidia size of <italic><tp:taxon-name><tp:taxon-name-part taxon-name-part-type="genus" reg="Didymella">D.</tp:taxon-name-part><tp:taxon-name-part taxon-name-part-type="species" reg="yunnanensis">yunnanensis</tp:taxon-name-part></tp:taxon-name></italic> (4–6.5 × 1.8–2.6 µm) is smaller than that of <italic><tp:taxon-name><tp:taxon-name-part taxon-name-part-type="genus" reg="Didymella">D.</tp:taxon-name-part><tp:taxon-name-part taxon-name-part-type="species" reg="prosopidis">prosopidis</tp:taxon-name-part></tp:taxon-name></italic> (5–7 × 2.5–3.5 µm). In the present study, <italic><tp:taxon-name><tp:taxon-name-part taxon-name-part-type="genus" reg="Didymella">Didymella</tp:taxon-name-part><tp:taxon-name-part taxon-name-part-type="species" reg="yunnanensis">yunnanensis</tp:taxon-name-part></tp:taxon-name></italic> was isolated from healthy tea plant leaves.</p></tp:treatment-sec><tp:treatment-sec><!--Section generated to contain objects referenced in tp:taxon-treatment.--><fig id="F2" position="float" orientation="portrait"><object-id xmlns:xlink="http://www.w3.org/1999/xlink" content-type="doi" xlink:type="simple">10.3897/mycokeys.105.119536.figure2</object-id><object-id xmlns:xlink="http://www.w3.org/1999/xlink" content-type="arpha" xlink:type="simple">B11EFC69-7FE8-5EA6-A9D1-814F61E7B8FC</object-id><label>Figure 2.</label><caption><p>Phylogenetic tree generated by Maximum Likelihood analysis, based on the combined ITS, LSU, <italic>RPB2</italic> and <italic>TUB2</italic> dataset of <italic><tp:taxon-name><tp:taxon-name-part taxon-name-part-type="genus" reg="Didymella">Didymella</tp:taxon-name-part></tp:taxon-name></italic> species. Bootstrap support values above 50% and Bayesian posterior values above 0.75 are shown at each node (<abbrev xmlns:xlink="http://www.w3.org/1999/xlink" xlink:title="Maximum Likelihood" id="ABBRID0EGQAG" xlink:type="simple">ML</abbrev>/PP). <italic><tp:taxon-name><tp:taxon-name-part taxon-name-part-type="genus" reg="Pleiochaeta">Pleiochaeta</tp:taxon-name-part><tp:taxon-name-part taxon-name-part-type="species" reg="setosa">setosa</tp:taxon-name-part></tp:taxon-name></italic> CBS 118.25 / CBS 496.63 and <italic><tp:taxon-name><tp:taxon-name-part taxon-name-part-type="genus" reg="Coniothyrium">Coniothyrium</tp:taxon-name-part><tp:taxon-name-part taxon-name-part-type="species" reg="palmarum">palmarum</tp:taxon-name-part></tp:taxon-name></italic> CBS 400.71 are used as outgroups. Ex-type strains are emphasised in bold.</p></caption><graphic xmlns:xlink="http://www.w3.org/1999/xlink" xlink:href="mycokeys-105-217-g002.jpg" position="float" orientation="portrait" xlink:type="simple" id="oo_1058570.jpg"><uri content-type="original_file" xlink:type="simple">https://binary.pensoft.net/fig/1058570</uri></graphic></fig></tp:treatment-sec></tp:taxon-treatment>
