# Supplementary material for: ﻿Didymellaceae species associated with tea plant (Camelliasinensis) in China
Source: MycoKeys. 2024 May 29;105:217–51. doi: 10.3897/mycokeys.105.119536 (PMC11153891; doi:10.3897/mycokeys.105.119536)
Supplement: XML Treatment for Epicoccum latusicollum [file mycokeys.105.119536-treatment12.xml]

<!DOCTYPE tp:taxon-treatment
  PUBLIC "-//TaxonX//DTD Taxonomic Treatment Publishing DTD v0 20100105//EN" "tax-treatment-NSO.dtd">
<tp:taxon-treatment xmlns:tp="http://www.plazi.org/taxpub"><tp:treatment-meta><kwd-group><label>Taxon classification</label><kwd>
                <named-content content-type="kingdom">Fungi</named-content>
              </kwd><kwd>
                <named-content content-type="order">Pleosporales</named-content>
              </kwd><kwd>
                <named-content content-type="family">Didymellaceae</named-content>
              </kwd></kwd-group><mixed-citation publication-type="journal"><person-group><name><surname>Wang</surname><given-names>Yuchun</given-names></name><name><surname>Tu</surname><given-names>Yiyi</given-names></name><name><surname>Chen</surname><given-names>Xueling</given-names></name><name><surname>Jiang</surname><given-names>Hong</given-names></name><name><surname>Ren</surname><given-names>Hengze</given-names></name><name><surname>Lu</surname><given-names>Qinhua</given-names></name><name><surname>Wei</surname><given-names>Chaoling</given-names></name><name><surname>Lv</surname><given-names>Wuyun</given-names></name></person-group><article-title>﻿<tp:taxon-name><tp:taxon-name-part taxon-name-part-type="family">Didymellaceae</tp:taxon-name-part></tp:taxon-name> species associated with tea plant (<italic><tp:taxon-name><tp:taxon-name-part taxon-name-part-type="genus" reg="Camellia">Camellia</tp:taxon-name-part><tp:taxon-name-part taxon-name-part-type="species" reg="sinensis">sinensis</tp:taxon-name-part></tp:taxon-name></italic>) in China</article-title><source>MycoKeys</source><day>29</day><month>05</month><year>2024</year><volume>105</volume><fpage>217</fpage><lpage>251</lpage><pub-id pub-id-type="doi">10.3897/mycokeys.105.119536</pub-id></mixed-citation></tp:treatment-meta><tp:nomenclature><label>﻿</label><tp:taxon-name>
              <object-id xmlns:xlink="http://www.w3.org/1999/xlink" content-type="arpha" xlink:type="simple">762FE0EA-0ABC-5FE0-9552-F80E89B5E5E3</object-id>
              <tp:taxon-name-part taxon-name-part-type="genus" reg="Epicoccum">Epicoccum</tp:taxon-name-part>
              <tp:taxon-name-part taxon-name-part-type="species" reg="latusicollum">latusicollum</tp:taxon-name-part>
            </tp:taxon-name><tp:taxon-authority>Q. Chen et al., Studies in Mycology. 87: 144. 2017</tp:taxon-authority></tp:nomenclature><tp:treatment-sec sec-type="description" id="SECID0ETEBI"><title>Description.</title><p>see <xref ref-type="bibr" rid="B13">Chen et al. (2017)</xref>.</p></tp:treatment-sec><tp:treatment-sec sec-type="material" id="SECID0E4EBI"><title>Materials examined.</title><p>China, Yunnan Province, Puer City, Jingdong Yizu Autonomous County, from healthy leaves of <italic><tp:taxon-name><tp:taxon-name-part taxon-name-part-type="genus" reg="Camellia">C.</tp:taxon-name-part><tp:taxon-name-part taxon-name-part-type="species" reg="sinensis">sinensis</tp:taxon-name-part></tp:taxon-name></italic>, 13 Jun 2020, Y. C. Wang, culture YCW1921.</p></tp:treatment-sec><tp:treatment-sec sec-type="notes" id="SECID0EOFBI"><title>Notes.</title><p>Isolates of <italic><tp:taxon-name><tp:taxon-name-part taxon-name-part-type="genus" reg="Epicoccum">Epicoccum</tp:taxon-name-part><tp:taxon-name-part taxon-name-part-type="species" reg="latusicollum">latusicollum</tp:taxon-name-part></tp:taxon-name></italic> were clustered into a sister clade to <italic><tp:taxon-name><tp:taxon-name-part taxon-name-part-type="genus" reg="Epicoccum">E.</tp:taxon-name-part><tp:taxon-name-part taxon-name-part-type="species" reg="poaceicola">poaceicola</tp:taxon-name-part></tp:taxon-name></italic> and <italic><tp:taxon-name><tp:taxon-name-part taxon-name-part-type="genus" reg="Epicoccum">E.</tp:taxon-name-part><tp:taxon-name-part taxon-name-part-type="species" reg="sorghi">sorghi</tp:taxon-name-part></tp:taxon-name></italic> (Fig. <xref ref-type="fig" rid="F3">3</xref>). Pycnidia were black-brown and mostly spheroid and conidia were ellipsoidal to oblong, aseptate and hyaline (<xref ref-type="bibr" rid="B13">Chen et al. 2017</xref>; <xref ref-type="bibr" rid="B40">Li et al. 2023</xref>). It was first discovered from <italic><tp:taxon-name><tp:taxon-name-part taxon-name-part-type="genus" reg="Acer">Acer</tp:taxon-name-part><tp:taxon-name-part taxon-name-part-type="species" reg="palmatum">palmatum</tp:taxon-name-part></tp:taxon-name></italic> (<tp:taxon-name><tp:taxon-name-part taxon-name-part-type="family">Aceraceae</tp:taxon-name-part></tp:taxon-name>), <italic><tp:taxon-name><tp:taxon-name-part taxon-name-part-type="genus" reg="Camellia">Camellia</tp:taxon-name-part><tp:taxon-name-part taxon-name-part-type="species" reg="sinensis">sinensis</tp:taxon-name-part></tp:taxon-name></italic> (<tp:taxon-name><tp:taxon-name-part taxon-name-part-type="family">Theaceae</tp:taxon-name-part></tp:taxon-name>), <italic><tp:taxon-name><tp:taxon-name-part taxon-name-part-type="genus" reg="Podocarpus">Podocarpus</tp:taxon-name-part><tp:taxon-name-part taxon-name-part-type="species" reg="macrophyllus">macrophyllus</tp:taxon-name-part></tp:taxon-name></italic> (<tp:taxon-name><tp:taxon-name-part taxon-name-part-type="family">Podocarpaceae</tp:taxon-name-part></tp:taxon-name>) and <italic><tp:taxon-name><tp:taxon-name-part taxon-name-part-type="genus" reg="Vitex">Vitex</tp:taxon-name-part><tp:taxon-name-part taxon-name-part-type="species" reg="negundo">negundo</tp:taxon-name-part></tp:taxon-name></italic> (<tp:taxon-name><tp:taxon-name-part taxon-name-part-type="family">Verbenaceae</tp:taxon-name-part></tp:taxon-name>) (<xref ref-type="bibr" rid="B13">Chen et al. 2017</xref>). As a phytopathogen, it can cause leaf spot, leaf blight and stalk rot on many plants (<xref ref-type="bibr" rid="B81">Xu et al. 2022</xref>; <xref ref-type="bibr" rid="B40">Li et al. 2023</xref>; <xref ref-type="bibr" rid="B77">Wang et al. 2023</xref>). In the present study, three strains were isolated from healthy tea plant leaves.</p></tp:treatment-sec><tp:treatment-sec><!--Section generated to contain objects referenced in tp:taxon-treatment.--><fig id="F3" position="float" orientation="portrait"><object-id xmlns:xlink="http://www.w3.org/1999/xlink" content-type="doi" xlink:type="simple">10.3897/mycokeys.105.119536.figure3</object-id><object-id xmlns:xlink="http://www.w3.org/1999/xlink" content-type="arpha" xlink:type="simple">8B3471B9-D45C-5ED1-8A85-25CB66194090</object-id><label>Figure 3.</label><caption><p>Phylogenetic tree generated by Maximum Likelihood analysis, based on the combined ITS, LSU, <italic>RPB2</italic> and <italic>TUB2</italic> dataset of <italic><tp:taxon-name><tp:taxon-name-part taxon-name-part-type="genus" reg="Epicoccum">Epicoccum</tp:taxon-name-part></tp:taxon-name></italic> species. Bootstrap support values above 50% and Bayesian posterior values above 0.75 are shown at each node (<abbrev xmlns:xlink="http://www.w3.org/1999/xlink" xlink:title="Maximum Likelihood" id="ABBRID0ED1AG" xlink:type="simple">ML</abbrev>/PP). <italic><tp:taxon-name><tp:taxon-name-part taxon-name-part-type="genus" reg="Pleiochaeta">Pleiochaeta</tp:taxon-name-part><tp:taxon-name-part taxon-name-part-type="species" reg="setosa">setosa</tp:taxon-name-part></tp:taxon-name></italic> CBS 118.25 / CBS 496.63 and <italic><tp:taxon-name><tp:taxon-name-part taxon-name-part-type="genus" reg="Coniothyrium">Co.</tp:taxon-name-part><tp:taxon-name-part taxon-name-part-type="species" reg="palmarum">palmarum</tp:taxon-name-part></tp:taxon-name></italic> CBS 400.71 are used as outgroups. Ex-type strains are emphasised in bold.</p></caption><graphic xmlns:xlink="http://www.w3.org/1999/xlink" xlink:href="mycokeys-105-217-g003.jpg" position="float" orientation="portrait" xlink:type="simple" id="oo_1058571.jpg"><uri content-type="original_file" xlink:type="simple">https://binary.pensoft.net/fig/1058571</uri></graphic></fig></tp:treatment-sec><ref-list><ref id="B13"><mixed-citation xmlns:xlink="http://www.w3.org/1999/xlink" xlink:type="simple"><person-group><name name-style="western"><surname>Chen</surname><given-names>Q</given-names></name><name name-style="western"><surname>Hou</surname><given-names>LW</given-names></name><name name-style="western"><surname>Duan</surname><given-names>WJ</given-names></name><name name-style="western"><surname>Crous</surname><given-names>PW</given-names></name><name name-style="western"><surname>Cai</surname><given-names>L</given-names></name></person-group> (<year>2017</year>) <article-title><tp:taxon-name><tp:taxon-name-part taxon-name-part-type="family">Didymellaceae</tp:taxon-name-part></tp:taxon-name> revisited.</article-title><source>Studies in Mycology</source><volume>87</volume>(<issue>1</issue>): <fpage>105</fpage>–<lpage>159</lpage>. <ext-link xlink:href="10.1016/j.simyco.2017.06.002" ext-link-type="doi" xlink:type="simple">https://doi.org/10.1016/j.simyco.2017.06.002</ext-link></mixed-citation></ref><ref id="B40"><mixed-citation xmlns:xlink="http://www.w3.org/1999/xlink" xlink:type="simple"><person-group><name name-style="western"><surname>Li</surname><given-names>Z</given-names></name><name name-style="western"><surname>Hu</surname><given-names>J</given-names></name><name name-style="western"><surname>Li</surname><given-names>W</given-names></name><name name-style="western"><surname>Wang</surname><given-names>H</given-names></name><name name-style="western"><surname>Guo</surname><given-names>Z</given-names></name><name name-style="western"><surname>Cheng</surname><given-names>X</given-names></name><name name-style="western"><surname>Cai</surname><given-names>L</given-names></name><name name-style="western"><surname>Shui</surname><given-names>C</given-names></name></person-group> (<year>2023</year>) Characteristics of <italic><tp:taxon-name><tp:taxon-name-part taxon-name-part-type="genus">Epicoccum</tp:taxon-name-part><tp:taxon-name-part taxon-name-part-type="species">latusicollum</tp:taxon-name-part></tp:taxon-name></italic> as revealed by genomic and metabolic phenomic analysis, the causal agent of tobacco <italic><tp:taxon-name><tp:taxon-name-part taxon-name-part-type="genus">Epicoccus</tp:taxon-name-part></tp:taxon-name></italic> leaf spot. Frontiers in Plant Science 14: 1199956. <ext-link xlink:href="10.3389/fpls.2023.1199956" ext-link-type="doi" xlink:type="simple">https://doi.org/10.3389/fpls.2023.1199956</ext-link></mixed-citation></ref><ref id="B81"><mixed-citation xmlns:xlink="http://www.w3.org/1999/xlink" xlink:type="simple"><person-group><name name-style="western"><surname>Xu</surname><given-names>X</given-names></name><name name-style="western"><surname>Zhang</surname><given-names>L</given-names></name><name name-style="western"><surname>Yang</surname><given-names>X</given-names></name><name name-style="western"><surname>Li</surname><given-names>J</given-names></name><name name-style="western"><surname>Wang</surname><given-names>X</given-names></name><name name-style="western"><surname>Zhao</surname><given-names>J</given-names></name><name name-style="western"><surname>Xiang</surname><given-names>W</given-names></name></person-group> (<year>2022</year>) <article-title>First report of maize stalk rot caused by <italic><tp:taxon-name><tp:taxon-name-part taxon-name-part-type="genus">Epicoccum</tp:taxon-name-part><tp:taxon-name-part taxon-name-part-type="species">latusicollum</tp:taxon-name-part></tp:taxon-name></italic> on maize (<italic><tp:taxon-name><tp:taxon-name-part taxon-name-part-type="genus">Zea</tp:taxon-name-part><tp:taxon-name-part taxon-name-part-type="species">mays</tp:taxon-name-part></tp:taxon-name></italic> L.) in China.</article-title><source>Plant Disease</source><volume>106</volume>(<issue>8</issue>): <fpage>2255</fpage>. <ext-link xlink:href="10.1094/PDIS-11-21-2392-PDN" ext-link-type="doi" xlink:type="simple">https://doi.org/10.1094/PDIS-11-21-2392-PDN</ext-link></mixed-citation></ref><ref id="B77"><mixed-citation xmlns:xlink="http://www.w3.org/1999/xlink" xlink:type="simple"><person-group><name name-style="western"><surname>Wang</surname><given-names>H</given-names></name><name name-style="western"><surname>Shi</surname><given-names>YP</given-names></name><name name-style="western"><surname>Lin</surname><given-names>S</given-names></name><name name-style="western"><surname>Liu</surname><given-names>Z</given-names></name><name name-style="western"><surname>Guo</surname><given-names>J</given-names></name><name name-style="western"><surname>Xiuming</surname><given-names>H</given-names></name><name name-style="western"><surname>Liao</surname><given-names>H</given-names></name><name name-style="western"><surname>Gao</surname><given-names>Q</given-names></name><name name-style="western"><surname>Zhou</surname><given-names>H</given-names></name></person-group> (<year>2023</year>) <article-title>First report of <italic><tp:taxon-name><tp:taxon-name-part taxon-name-part-type="genus">Epicoccum</tp:taxon-name-part><tp:taxon-name-part taxon-name-part-type="species">latusicollum</tp:taxon-name-part></tp:taxon-name></italic> causing leaf blight on <italic><tp:taxon-name><tp:taxon-name-part taxon-name-part-type="genus">Curcuma</tp:taxon-name-part><tp:taxon-name-part taxon-name-part-type="species">kwangsiensis</tp:taxon-name-part></tp:taxon-name></italic> in China.</article-title><source>Plant Disease</source><volume>107</volume>(<issue>8</issue>): <fpage>2546</fpage>. <ext-link xlink:href="10.1094/PDIS-11-22-2668-PDN" ext-link-type="doi" xlink:type="simple">https://doi.org/10.1094/PDIS-11-22-2668-PDN</ext-link></mixed-citation></ref></ref-list></tp:taxon-treatment>
