# Supplementary material for: ﻿Didymellaceae species associated with tea plant (Camelliasinensis) in China
Source: MycoKeys. 2024 May 29;105:217–51. doi: 10.3897/mycokeys.105.119536 (PMC11153891; doi:10.3897/mycokeys.105.119536)
Supplement: XML Treatment for Epicoccum oryzae [file mycokeys.105.119536-treatment14.xml]

<!DOCTYPE tp:taxon-treatment
  PUBLIC "-//TaxonX//DTD Taxonomic Treatment Publishing DTD v0 20100105//EN" "tax-treatment-NSO.dtd">
<tp:taxon-treatment xmlns:tp="http://www.plazi.org/taxpub"><tp:treatment-meta><kwd-group><label>Taxon classification</label><kwd>
                <named-content content-type="kingdom">Fungi</named-content>
              </kwd><kwd>
                <named-content content-type="order">Pleosporales</named-content>
              </kwd><kwd>
                <named-content content-type="family">Didymellaceae</named-content>
              </kwd></kwd-group><mixed-citation publication-type="journal"><person-group><name><surname>Wang</surname><given-names>Yuchun</given-names></name><name><surname>Tu</surname><given-names>Yiyi</given-names></name><name><surname>Chen</surname><given-names>Xueling</given-names></name><name><surname>Jiang</surname><given-names>Hong</given-names></name><name><surname>Ren</surname><given-names>Hengze</given-names></name><name><surname>Lu</surname><given-names>Qinhua</given-names></name><name><surname>Wei</surname><given-names>Chaoling</given-names></name><name><surname>Lv</surname><given-names>Wuyun</given-names></name></person-group><article-title>﻿<tp:taxon-name><tp:taxon-name-part taxon-name-part-type="family">Didymellaceae</tp:taxon-name-part></tp:taxon-name> species associated with tea plant (<italic><tp:taxon-name><tp:taxon-name-part taxon-name-part-type="genus" reg="Camellia">Camellia</tp:taxon-name-part><tp:taxon-name-part taxon-name-part-type="species" reg="sinensis">sinensis</tp:taxon-name-part></tp:taxon-name></italic>) in China</article-title><source>MycoKeys</source><day>29</day><month>05</month><year>2024</year><volume>105</volume><fpage>217</fpage><lpage>251</lpage><pub-id pub-id-type="doi">10.3897/mycokeys.105.119536</pub-id></mixed-citation></tp:treatment-meta><tp:nomenclature><label>﻿</label><tp:taxon-name>
              <object-id xmlns:xlink="http://www.w3.org/1999/xlink" content-type="arpha" xlink:type="simple">CC5BE773-9ECB-542E-A08D-34696B7F3209</object-id>
              <tp:taxon-name-part taxon-name-part-type="genus" reg="Epicoccum">Epicoccum</tp:taxon-name-part>
              <tp:taxon-name-part taxon-name-part-type="species" reg="oryzae">oryzae</tp:taxon-name-part>
            </tp:taxon-name><tp:taxon-authority>S. Ito &amp; Iwadare, Report of the Hokkaido Prefectural Agricultural Experiment Station 31: 1. 1934</tp:taxon-authority></tp:nomenclature><tp:treatment-sec sec-type="description" id="SECID0ENOBI"><title>Description.</title><p>see <xref ref-type="bibr" rid="B24">Hou et al. (2020b)</xref>.</p></tp:treatment-sec><tp:treatment-sec sec-type="material" id="SECID0EXOBI"><title>Materials examined.</title><p>China, Yunnan Province, Puer City, Jingdong Yizu Autonomous County, from healthy leaves of <italic><tp:taxon-name><tp:taxon-name-part taxon-name-part-type="genus" reg="Camellia">C.</tp:taxon-name-part><tp:taxon-name-part taxon-name-part-type="species" reg="sinensis">sinensis</tp:taxon-name-part></tp:taxon-name></italic>, 13 Jun 2020, Y. C. Wang, culture YCW2010.</p></tp:treatment-sec><tp:treatment-sec sec-type="notes" id="SECID0EIPBI"><title>Notes.</title><p><italic><tp:taxon-name><tp:taxon-name-part taxon-name-part-type="genus" reg="Epicoccum">Epicoccum</tp:taxon-name-part><tp:taxon-name-part taxon-name-part-type="species" reg="oryzae">oryzae</tp:taxon-name-part></tp:taxon-name></italic> was synonymised as <italic><tp:taxon-name><tp:taxon-name-part taxon-name-part-type="genus" reg="Epicoccum">E.</tp:taxon-name-part><tp:taxon-name-part taxon-name-part-type="species" reg="nigrum">nigrum</tp:taxon-name-part></tp:taxon-name></italic> previously (<xref ref-type="bibr" rid="B60">Schol – Schwarz 1959</xref>). It was resurrected as a separate species, distant from <italic><tp:taxon-name><tp:taxon-name-part taxon-name-part-type="genus" reg="Epicoccum">E.</tp:taxon-name-part><tp:taxon-name-part taxon-name-part-type="species" reg="nigrum">nigrum</tp:taxon-name-part></tp:taxon-name></italic> and CBS 173.34 was proposed as the ex-neotype of <italic><tp:taxon-name><tp:taxon-name-part taxon-name-part-type="genus" reg="Epicoccum">E.</tp:taxon-name-part><tp:taxon-name-part taxon-name-part-type="species" reg="oryzae">oryzae</tp:taxon-name-part></tp:taxon-name></italic> (<xref ref-type="bibr" rid="B24">Hou et al. 2020b</xref>). <italic><tp:taxon-name><tp:taxon-name-part taxon-name-part-type="genus" reg="Epicoccum">Epicoccum</tp:taxon-name-part><tp:taxon-name-part taxon-name-part-type="species" reg="oryzae">oryzae</tp:taxon-name-part></tp:taxon-name></italic> is characterised by “olivaceous hyphae, globose or subglobose sporodochia and globose, subglobose or pyriform, granular, verrucose, olivaceous conidia, consisting of one to five cells” (<xref ref-type="bibr" rid="B24">Hou et al. 2020b</xref>). It clustered into a sister clade to <italic><tp:taxon-name><tp:taxon-name-part taxon-name-part-type="genus" reg="Epicoccum">E.</tp:taxon-name-part><tp:taxon-name-part taxon-name-part-type="species" reg="endophyticum">endophyticum</tp:taxon-name-part></tp:taxon-name></italic> and <italic><tp:taxon-name><tp:taxon-name-part taxon-name-part-type="genus" reg="Epicoccum">E.</tp:taxon-name-part><tp:taxon-name-part taxon-name-part-type="species" reg="mackenziei">mackenziei</tp:taxon-name-part></tp:taxon-name></italic> (Fig. <xref ref-type="fig" rid="F3">3</xref>). In the present study, one isolate from healthy tea plant leaves grouped with <italic><tp:taxon-name><tp:taxon-name-part taxon-name-part-type="genus" reg="Epicoccum">E.</tp:taxon-name-part><tp:taxon-name-part taxon-name-part-type="species" reg="draconis">draconis</tp:taxon-name-part></tp:taxon-name></italic> (CBS 173.34 and CBS 174.34) with high statistical support (Fig. <xref ref-type="fig" rid="F3">3</xref>). This is the first report of <italic><tp:taxon-name><tp:taxon-name-part taxon-name-part-type="genus" reg="Epicoccum">E.</tp:taxon-name-part><tp:taxon-name-part taxon-name-part-type="species" reg="oryzae">oryzae</tp:taxon-name-part></tp:taxon-name></italic> isolated from <italic><tp:taxon-name><tp:taxon-name-part taxon-name-part-type="genus" reg="Camellia">C.</tp:taxon-name-part><tp:taxon-name-part taxon-name-part-type="species" reg="sinensis">sinensis</tp:taxon-name-part></tp:taxon-name></italic>.</p></tp:treatment-sec><tp:treatment-sec><!--Section generated to contain objects referenced in tp:taxon-treatment.--><fig id="F3" position="float" orientation="portrait"><object-id xmlns:xlink="http://www.w3.org/1999/xlink" content-type="doi" xlink:type="simple">10.3897/mycokeys.105.119536.figure3</object-id><object-id xmlns:xlink="http://www.w3.org/1999/xlink" content-type="arpha" xlink:type="simple">8B3471B9-D45C-5ED1-8A85-25CB66194090</object-id><label>Figure 3.</label><caption><p>Phylogenetic tree generated by Maximum Likelihood analysis, based on the combined ITS, LSU, <italic>RPB2</italic> and <italic>TUB2</italic> dataset of <italic><tp:taxon-name><tp:taxon-name-part taxon-name-part-type="genus" reg="Epicoccum">Epicoccum</tp:taxon-name-part></tp:taxon-name></italic> species. Bootstrap support values above 50% and Bayesian posterior values above 0.75 are shown at each node (<abbrev xmlns:xlink="http://www.w3.org/1999/xlink" xlink:title="Maximum Likelihood" id="ABBRID0ED1AG" xlink:type="simple">ML</abbrev>/PP). <italic><tp:taxon-name><tp:taxon-name-part taxon-name-part-type="genus" reg="Pleiochaeta">Pleiochaeta</tp:taxon-name-part><tp:taxon-name-part taxon-name-part-type="species" reg="setosa">setosa</tp:taxon-name-part></tp:taxon-name></italic> CBS 118.25 / CBS 496.63 and <italic><tp:taxon-name><tp:taxon-name-part taxon-name-part-type="genus" reg="Coniothyrium">Co.</tp:taxon-name-part><tp:taxon-name-part taxon-name-part-type="species" reg="palmarum">palmarum</tp:taxon-name-part></tp:taxon-name></italic> CBS 400.71 are used as outgroups. Ex-type strains are emphasised in bold.</p></caption><graphic xmlns:xlink="http://www.w3.org/1999/xlink" xlink:href="mycokeys-105-217-g003.jpg" position="float" orientation="portrait" xlink:type="simple" id="oo_1058571.jpg"><uri content-type="original_file" xlink:type="simple">https://binary.pensoft.net/fig/1058571</uri></graphic></fig></tp:treatment-sec><ref-list><ref id="B24"><mixed-citation xmlns:xlink="http://www.w3.org/1999/xlink" xlink:type="simple"><person-group><name name-style="western"><surname>Hou</surname><given-names>LW</given-names></name><name name-style="western"><surname>Groenewald</surname><given-names>JZ</given-names></name><name name-style="western"><surname>Pfenning</surname><given-names>LH</given-names></name><name name-style="western"><surname>Yarden</surname><given-names>O</given-names></name><name name-style="western"><surname>Crous</surname><given-names>PW</given-names></name><name name-style="western"><surname>Cai</surname><given-names>L</given-names></name></person-group> (<year>2020b</year>) <article-title>The phoma-like dilemma.</article-title><source>Studies in Mycology</source><volume>96</volume>: <fpage>309</fpage>–<lpage>396</lpage>. <ext-link xlink:href="10.1016/j.simyco.2020.05.001" ext-link-type="doi" xlink:type="simple">https://doi.org/10.1016/j.simyco.2020.05.001</ext-link></mixed-citation></ref><ref id="B60"><mixed-citation xmlns:xlink="http://www.w3.org/1999/xlink" xlink:type="simple"><person-group><name name-style="western"><surname>Schol-Schwarz</surname><given-names>M</given-names></name></person-group> (<year>1959</year>) <article-title>The genus <italic><tp:taxon-name><tp:taxon-name-part taxon-name-part-type="genus">Epicoccum</tp:taxon-name-part></tp:taxon-name></italic> link.</article-title><source>Transactions of the British Mycological Society</source><volume>42</volume>(<issue>2</issue>): <fpage>149</fpage>–<lpage>173</lpage>. <ext-link xlink:href="10.1016/S0007-1536(59)80024-3" ext-link-type="doi" xlink:type="simple">https://doi.org/10.1016/S0007-1536(59)80024-3</ext-link></mixed-citation></ref></ref-list></tp:taxon-treatment>
