# Supplementary material for: ﻿Didymellaceae species associated with tea plant (Camelliasinensis) in China
Source: MycoKeys. 2024 May 29;105:217–51. doi: 10.3897/mycokeys.105.119536 (PMC11153891; doi:10.3897/mycokeys.105.119536)
Supplement: XML Treatment for Epicoccum rosae [file mycokeys.105.119536-treatment17.xml]

<!DOCTYPE tp:taxon-treatment
  PUBLIC "-//TaxonX//DTD Taxonomic Treatment Publishing DTD v0 20100105//EN" "tax-treatment-NSO.dtd">
<tp:taxon-treatment xmlns:tp="http://www.plazi.org/taxpub"><tp:treatment-meta><kwd-group><label>Taxon classification</label><kwd>
                <named-content content-type="kingdom">Fungi</named-content>
              </kwd><kwd>
                <named-content content-type="order">Pleosporales</named-content>
              </kwd><kwd>
                <named-content content-type="family">Didymellaceae</named-content>
              </kwd></kwd-group><mixed-citation publication-type="journal"><person-group><name><surname>Wang</surname><given-names>Yuchun</given-names></name><name><surname>Tu</surname><given-names>Yiyi</given-names></name><name><surname>Chen</surname><given-names>Xueling</given-names></name><name><surname>Jiang</surname><given-names>Hong</given-names></name><name><surname>Ren</surname><given-names>Hengze</given-names></name><name><surname>Lu</surname><given-names>Qinhua</given-names></name><name><surname>Wei</surname><given-names>Chaoling</given-names></name><name><surname>Lv</surname><given-names>Wuyun</given-names></name></person-group><article-title>﻿<tp:taxon-name><tp:taxon-name-part taxon-name-part-type="family">Didymellaceae</tp:taxon-name-part></tp:taxon-name> species associated with tea plant (<italic><tp:taxon-name><tp:taxon-name-part taxon-name-part-type="genus" reg="Camellia">Camellia</tp:taxon-name-part><tp:taxon-name-part taxon-name-part-type="species" reg="sinensis">sinensis</tp:taxon-name-part></tp:taxon-name></italic>) in China</article-title><source>MycoKeys</source><day>29</day><month>05</month><year>2024</year><volume>105</volume><fpage>217</fpage><lpage>251</lpage><pub-id pub-id-type="doi">10.3897/mycokeys.105.119536</pub-id></mixed-citation></tp:treatment-meta><tp:nomenclature><label>﻿</label><tp:taxon-name>
              <object-id xmlns:xlink="http://www.w3.org/1999/xlink" content-type="arpha" xlink:type="simple">A1AA1902-3985-5007-9284-45EE965626CD</object-id>
              <tp:taxon-name-part taxon-name-part-type="genus" reg="Epicoccum">Epicoccum</tp:taxon-name-part>
              <tp:taxon-name-part taxon-name-part-type="species" reg="rosae">rosae</tp:taxon-name-part>
            </tp:taxon-name><tp:taxon-authority>D. N. Wanasinghe et al., Fungal Diversity. 89: 29. 2018</tp:taxon-authority></tp:nomenclature><tp:treatment-sec sec-type="description" id="SECID0EVACI"><title>Description.</title><p>see <xref ref-type="bibr" rid="B73">Wanasinghe et al. (2018b)</xref>.</p></tp:treatment-sec><tp:treatment-sec sec-type="material" id="SECID0E6ACI"><title>Materials examined.</title><p>China, Hubei Province, Wuhan City, Jiangxia District, from diseased leaves of <italic><tp:taxon-name><tp:taxon-name-part taxon-name-part-type="genus" reg="Camellia">C.</tp:taxon-name-part><tp:taxon-name-part taxon-name-part-type="species" reg="sinensis">sinensis</tp:taxon-name-part></tp:taxon-name></italic> cv. <italic>Yulv</italic>, 10 Jul 2019, Y. C. Wang, culture YCW331.</p></tp:treatment-sec><tp:treatment-sec sec-type="notes" id="SECID0EXBCI"><title>Notes.</title><p><italic><tp:taxon-name><tp:taxon-name-part taxon-name-part-type="genus" reg="Epicoccum">Epicoccum</tp:taxon-name-part><tp:taxon-name-part taxon-name-part-type="species" reg="rosae">rosae</tp:taxon-name-part></tp:taxon-name></italic> had pycnidial conidiomata with hyaline conidia and hyphomycetous dark sporodochia with branched conidiophores and verruculose, muriform chlamydospores. It formed a distinct lineage closely related to <italic><tp:taxon-name><tp:taxon-name-part taxon-name-part-type="genus" reg="Epicoccum">E.</tp:taxon-name-part><tp:taxon-name-part taxon-name-part-type="species" reg="tobaicum">tobaicum</tp:taxon-name-part></tp:taxon-name></italic> (Fig. <xref ref-type="fig" rid="F3">3</xref>). In the present study, three strains were isolated from diseased tea plant leaves. This is the first report of <italic><tp:taxon-name><tp:taxon-name-part taxon-name-part-type="genus" reg="Epicoccum">E.</tp:taxon-name-part><tp:taxon-name-part taxon-name-part-type="species" reg="rosae">rosae</tp:taxon-name-part></tp:taxon-name></italic> isolated from <italic><tp:taxon-name><tp:taxon-name-part taxon-name-part-type="genus" reg="Camellia">C.</tp:taxon-name-part><tp:taxon-name-part taxon-name-part-type="species" reg="sinensis">sinensis</tp:taxon-name-part></tp:taxon-name></italic>.</p></tp:treatment-sec><tp:treatment-sec><!--Section generated to contain objects referenced in tp:taxon-treatment.--><fig id="F3" position="float" orientation="portrait"><object-id xmlns:xlink="http://www.w3.org/1999/xlink" content-type="doi" xlink:type="simple">10.3897/mycokeys.105.119536.figure3</object-id><object-id xmlns:xlink="http://www.w3.org/1999/xlink" content-type="arpha" xlink:type="simple">8B3471B9-D45C-5ED1-8A85-25CB66194090</object-id><label>Figure 3.</label><caption><p>Phylogenetic tree generated by Maximum Likelihood analysis, based on the combined ITS, LSU, <italic>RPB2</italic> and <italic>TUB2</italic> dataset of <italic><tp:taxon-name><tp:taxon-name-part taxon-name-part-type="genus" reg="Epicoccum">Epicoccum</tp:taxon-name-part></tp:taxon-name></italic> species. Bootstrap support values above 50% and Bayesian posterior values above 0.75 are shown at each node (<abbrev xmlns:xlink="http://www.w3.org/1999/xlink" xlink:title="Maximum Likelihood" id="ABBRID0ED1AG" xlink:type="simple">ML</abbrev>/PP). <italic><tp:taxon-name><tp:taxon-name-part taxon-name-part-type="genus" reg="Pleiochaeta">Pleiochaeta</tp:taxon-name-part><tp:taxon-name-part taxon-name-part-type="species" reg="setosa">setosa</tp:taxon-name-part></tp:taxon-name></italic> CBS 118.25 / CBS 496.63 and <italic><tp:taxon-name><tp:taxon-name-part taxon-name-part-type="genus" reg="Coniothyrium">Co.</tp:taxon-name-part><tp:taxon-name-part taxon-name-part-type="species" reg="palmarum">palmarum</tp:taxon-name-part></tp:taxon-name></italic> CBS 400.71 are used as outgroups. Ex-type strains are emphasised in bold.</p></caption><graphic xmlns:xlink="http://www.w3.org/1999/xlink" xlink:href="mycokeys-105-217-g003.jpg" position="float" orientation="portrait" xlink:type="simple" id="oo_1058571.jpg"><uri content-type="original_file" xlink:type="simple">https://binary.pensoft.net/fig/1058571</uri></graphic></fig></tp:treatment-sec><ref-list><ref id="B73"><mixed-citation xmlns:xlink="http://www.w3.org/1999/xlink" xlink:type="simple"><person-group><name name-style="western"><surname>Wanasinghe</surname><given-names>DN</given-names></name><name name-style="western"><surname>Phukhamsakda</surname><given-names>C</given-names></name><name name-style="western"><surname>Hyde</surname><given-names>KD</given-names></name><name name-style="western"><surname>Jeewon</surname><given-names>R</given-names></name><name name-style="western"><surname>Lee</surname><given-names>HB</given-names></name><name name-style="western"><surname>Jones</surname><given-names>EBG</given-names></name><name name-style="western"><surname>Tibpromma</surname><given-names>S</given-names></name><name name-style="western"><surname>Tennakoon</surname><given-names>DS</given-names></name><name name-style="western"><surname>Dissanayake</surname><given-names>AJ</given-names></name><name name-style="western"><surname>Jayasiri</surname><given-names>SC</given-names></name><name name-style="western"><surname>Gafforov</surname><given-names>Y</given-names></name><name name-style="western"><surname>Camporesi</surname><given-names>E</given-names></name><name name-style="western"><surname>Bulgakov</surname><given-names>TS</given-names></name><name name-style="western"><surname>Ekanayake</surname><given-names>AH</given-names></name><name name-style="western"><surname>Perera</surname><given-names>EH</given-names></name><name name-style="western"><surname>Samarakoon</surname><given-names>MC</given-names></name><name name-style="western"><surname>Goonasekara</surname><given-names>ID</given-names></name><name name-style="western"><surname>Mapook</surname><given-names>A</given-names></name><name name-style="western"><surname>Li</surname><given-names>WJ</given-names></name><name name-style="western"><surname>Senanayake</surname><given-names>IC</given-names></name><name name-style="western"><surname>Li</surname><given-names>J</given-names></name><name name-style="western"><surname>Norphanphoun</surname><given-names>C</given-names></name><name name-style="western"><surname>Doilom</surname><given-names>M</given-names></name><name name-style="western"><surname>Bahkali</surname><given-names>AH</given-names></name><name name-style="western"><surname>Xu</surname><given-names>J</given-names></name><name name-style="western"><surname>Mortimer</surname><given-names>PE</given-names></name><name name-style="western"><surname>Tinell</surname><given-names>L</given-names></name><name name-style="western"><surname>Yibell</surname><given-names>S</given-names></name><name name-style="western"><surname>Karunarathna</surname><given-names>SC</given-names></name></person-group> (<year>2018b</year>) Fungal diversity notes 709 – 839: Taxonomic and phylogenetic contributions to fungal taxa with an emphasis on fungi on <tp:taxon-name><tp:taxon-name-part taxon-name-part-type="family">Rosaceae</tp:taxon-name-part></tp:taxon-name>. Fungal Diversity 89(1): 1–236. <ext-link xlink:href="10.1007/s13225-018-0395-7" ext-link-type="doi" xlink:type="simple">https://doi.org/10.1007/s13225-018-0395-7</ext-link></mixed-citation></ref></ref-list></tp:taxon-treatment>
