# Supplementary material for: ﻿Didymellaceae species associated with tea plant (Camelliasinensis) in China
Source: MycoKeys. 2024 May 29;105:217–51. doi: 10.3897/mycokeys.105.119536 (PMC11153891; doi:10.3897/mycokeys.105.119536)
Supplement: XML Treatment for Epicoccum tobaicum [file mycokeys.105.119536-treatment18.xml]

<!DOCTYPE tp:taxon-treatment
  PUBLIC "-//TaxonX//DTD Taxonomic Treatment Publishing DTD v0 20100105//EN" "tax-treatment-NSO.dtd">
<tp:taxon-treatment xmlns:tp="http://www.plazi.org/taxpub"><tp:treatment-meta><kwd-group><label>Taxon classification</label><kwd>
                <named-content content-type="kingdom">Fungi</named-content>
              </kwd><kwd>
                <named-content content-type="order">Pleosporales</named-content>
              </kwd><kwd>
                <named-content content-type="family">Didymellaceae</named-content>
              </kwd></kwd-group><mixed-citation publication-type="journal"><person-group><name><surname>Wang</surname><given-names>Yuchun</given-names></name><name><surname>Tu</surname><given-names>Yiyi</given-names></name><name><surname>Chen</surname><given-names>Xueling</given-names></name><name><surname>Jiang</surname><given-names>Hong</given-names></name><name><surname>Ren</surname><given-names>Hengze</given-names></name><name><surname>Lu</surname><given-names>Qinhua</given-names></name><name><surname>Wei</surname><given-names>Chaoling</given-names></name><name><surname>Lv</surname><given-names>Wuyun</given-names></name></person-group><article-title>﻿<tp:taxon-name><tp:taxon-name-part taxon-name-part-type="family">Didymellaceae</tp:taxon-name-part></tp:taxon-name> species associated with tea plant (<italic><tp:taxon-name><tp:taxon-name-part taxon-name-part-type="genus" reg="Camellia">Camellia</tp:taxon-name-part><tp:taxon-name-part taxon-name-part-type="species" reg="sinensis">sinensis</tp:taxon-name-part></tp:taxon-name></italic>) in China</article-title><source>MycoKeys</source><day>29</day><month>05</month><year>2024</year><volume>105</volume><fpage>217</fpage><lpage>251</lpage><pub-id pub-id-type="doi">10.3897/mycokeys.105.119536</pub-id></mixed-citation></tp:treatment-meta><tp:nomenclature><label>﻿</label><tp:taxon-name>
              <object-id xmlns:xlink="http://www.w3.org/1999/xlink" content-type="arpha" xlink:type="simple">EF72C4FE-53D9-5CEC-84FA-D5A91FEBD2E7</object-id>
              <tp:taxon-name-part taxon-name-part-type="genus" reg="Epicoccum">Epicoccum</tp:taxon-name-part>
              <tp:taxon-name-part taxon-name-part-type="species" reg="tobaicum">tobaicum</tp:taxon-name-part>
            </tp:taxon-name><tp:taxon-authority>(Svilv.) L.W. Hou et al., Studies in Mycology. 96: 348. 2020</tp:taxon-authority></tp:nomenclature><tp:treatment-sec sec-type="description" id="SECID0ERECI"><title>Description.</title><p>see <xref ref-type="bibr" rid="B71">von Szilvinyi (1936)</xref>.</p></tp:treatment-sec><tp:treatment-sec sec-type="material" id="SECID0E2ECI"><title>Materials examined.</title><p>China, Anhui Province, Huangshan City, from diseased leaves of <italic><tp:taxon-name><tp:taxon-name-part taxon-name-part-type="genus" reg="Camellia">C.</tp:taxon-name-part><tp:taxon-name-part taxon-name-part-type="species" reg="sinensis">sinensis</tp:taxon-name-part></tp:taxon-name></italic> cv. <italic>Zhonghuang1</italic>, 2 Jul 2019, Y.C. Wang, culture YCW372.</p></tp:treatment-sec><tp:treatment-sec sec-type="notes" id="SECID0EOFCI"><title>Notes.</title><p><italic><tp:taxon-name><tp:taxon-name-part taxon-name-part-type="genus" reg="Epicoccum">Epicoccum</tp:taxon-name-part><tp:taxon-name-part taxon-name-part-type="species" reg="tobaicum">tobaicum</tp:taxon-name-part></tp:taxon-name></italic> was synonymised as <italic><tp:taxon-name><tp:taxon-name-part taxon-name-part-type="genus" reg="Epicoccum">E.</tp:taxon-name-part><tp:taxon-name-part taxon-name-part-type="species" reg="nigrum">nigrum</tp:taxon-name-part></tp:taxon-name></italic> previously (<xref ref-type="bibr" rid="B24">Hou et al. 2020b</xref>). It was resurrected as a separate species, distant from <italic><tp:taxon-name><tp:taxon-name-part taxon-name-part-type="genus" reg="Epicoccum">E.</tp:taxon-name-part><tp:taxon-name-part taxon-name-part-type="species" reg="nigrum">nigrum</tp:taxon-name-part></tp:taxon-name></italic> (<xref ref-type="bibr" rid="B24">Hou et al. 2020b</xref>). Conidia were globular to pear-shaped, dark, verrucose and multicellular (<xref ref-type="bibr" rid="B21">Han et al. 2021</xref>). It formed a distinct lineage closely related to <italic><tp:taxon-name><tp:taxon-name-part taxon-name-part-type="genus" reg="Epicoccum">E.</tp:taxon-name-part><tp:taxon-name-part taxon-name-part-type="species" reg="rosae">rosae</tp:taxon-name-part></tp:taxon-name></italic> (Fig. <xref ref-type="fig" rid="F3">3</xref>). This species as a pathogen was isolated from diseased leaves showing leaf spot of flowering cherry and oat (<xref ref-type="bibr" rid="B21">Han et al. 2021</xref>; <xref ref-type="bibr" rid="B29">Jeong et al. 2022a</xref>). In the present study, five strains were isolated from diseased tea plant leaves. This is the first report of <italic><tp:taxon-name><tp:taxon-name-part taxon-name-part-type="genus" reg="Epicoccum">E.</tp:taxon-name-part><tp:taxon-name-part taxon-name-part-type="species" reg="tobaicum">tobaicum</tp:taxon-name-part></tp:taxon-name></italic> isolated from <italic><tp:taxon-name><tp:taxon-name-part taxon-name-part-type="genus" reg="Camellia">C.</tp:taxon-name-part><tp:taxon-name-part taxon-name-part-type="species" reg="sinensis">sinensis</tp:taxon-name-part></tp:taxon-name></italic>.</p></tp:treatment-sec><tp:treatment-sec><!--Section generated to contain objects referenced in tp:taxon-treatment.--><fig id="F3" position="float" orientation="portrait"><object-id xmlns:xlink="http://www.w3.org/1999/xlink" content-type="doi" xlink:type="simple">10.3897/mycokeys.105.119536.figure3</object-id><object-id xmlns:xlink="http://www.w3.org/1999/xlink" content-type="arpha" xlink:type="simple">8B3471B9-D45C-5ED1-8A85-25CB66194090</object-id><label>Figure 3.</label><caption><p>Phylogenetic tree generated by Maximum Likelihood analysis, based on the combined ITS, LSU, <italic>RPB2</italic> and <italic>TUB2</italic> dataset of <italic><tp:taxon-name><tp:taxon-name-part taxon-name-part-type="genus" reg="Epicoccum">Epicoccum</tp:taxon-name-part></tp:taxon-name></italic> species. Bootstrap support values above 50% and Bayesian posterior values above 0.75 are shown at each node (<abbrev xmlns:xlink="http://www.w3.org/1999/xlink" xlink:title="Maximum Likelihood" id="ABBRID0ED1AG" xlink:type="simple">ML</abbrev>/PP). <italic><tp:taxon-name><tp:taxon-name-part taxon-name-part-type="genus" reg="Pleiochaeta">Pleiochaeta</tp:taxon-name-part><tp:taxon-name-part taxon-name-part-type="species" reg="setosa">setosa</tp:taxon-name-part></tp:taxon-name></italic> CBS 118.25 / CBS 496.63 and <italic><tp:taxon-name><tp:taxon-name-part taxon-name-part-type="genus" reg="Coniothyrium">Co.</tp:taxon-name-part><tp:taxon-name-part taxon-name-part-type="species" reg="palmarum">palmarum</tp:taxon-name-part></tp:taxon-name></italic> CBS 400.71 are used as outgroups. Ex-type strains are emphasised in bold.</p></caption><graphic xmlns:xlink="http://www.w3.org/1999/xlink" xlink:href="mycokeys-105-217-g003.jpg" position="float" orientation="portrait" xlink:type="simple" id="oo_1058571.jpg"><uri content-type="original_file" xlink:type="simple">https://binary.pensoft.net/fig/1058571</uri></graphic></fig></tp:treatment-sec><ref-list><ref id="B71"><mixed-citation xmlns:xlink="http://www.w3.org/1999/xlink" xlink:type="simple"><person-group><name name-style="western"><surname>von Szilvinyi</surname><given-names>A</given-names></name></person-group> (<year>1936</year>) Archiv für Hydrobiologie Supplement 14. Tropische Binnengewässer 6a: 519.</mixed-citation></ref><ref id="B24"><mixed-citation xmlns:xlink="http://www.w3.org/1999/xlink" xlink:type="simple"><person-group><name name-style="western"><surname>Hou</surname><given-names>LW</given-names></name><name name-style="western"><surname>Groenewald</surname><given-names>JZ</given-names></name><name name-style="western"><surname>Pfenning</surname><given-names>LH</given-names></name><name name-style="western"><surname>Yarden</surname><given-names>O</given-names></name><name name-style="western"><surname>Crous</surname><given-names>PW</given-names></name><name name-style="western"><surname>Cai</surname><given-names>L</given-names></name></person-group> (<year>2020b</year>) <article-title>The phoma-like dilemma.</article-title><source>Studies in Mycology</source><volume>96</volume>: <fpage>309</fpage>–<lpage>396</lpage>. <ext-link xlink:href="10.1016/j.simyco.2020.05.001" ext-link-type="doi" xlink:type="simple">https://doi.org/10.1016/j.simyco.2020.05.001</ext-link></mixed-citation></ref><ref id="B21"><mixed-citation xmlns:xlink="http://www.w3.org/1999/xlink" xlink:type="simple"><person-group><name name-style="western"><surname>Han</surname><given-names>VC</given-names></name><name name-style="western"><surname>Yu</surname><given-names>NH</given-names></name><name name-style="western"><surname>Yoon</surname><given-names>H</given-names></name><name name-style="western"><surname>Son</surname><given-names>YK</given-names></name><name name-style="western"><surname>Lee</surname><given-names>BH</given-names></name><name name-style="western"><surname>Kim</surname><given-names>JC</given-names></name></person-group> (<year>2021</year>) <article-title>First report of <italic><tp:taxon-name><tp:taxon-name-part taxon-name-part-type="genus">Epicoccum</tp:taxon-name-part><tp:taxon-name-part taxon-name-part-type="species">tobaicum</tp:taxon-name-part></tp:taxon-name></italic> associated with leaf spot on flowering cherry in South Korea.</article-title><source>Plant Disease</source><volume>105</volume>(<issue>9</issue>): <fpage>2734</fpage>. <ext-link xlink:href="10.1094/PDIS-12-20-2711-PDN" ext-link-type="doi" xlink:type="simple">https://doi.org/10.1094/PDIS-12-20-2711-PDN</ext-link></mixed-citation></ref><ref id="B29"><mixed-citation xmlns:xlink="http://www.w3.org/1999/xlink" xlink:type="simple"><person-group><name name-style="western"><surname>Jeong</surname><given-names>MH</given-names></name><name name-style="western"><surname>Choi</surname><given-names>ED</given-names></name><name name-style="western"><surname>Park</surname><given-names>SY</given-names></name></person-group> (<year>2022a</year>) First report of brown leaf spot caused by <italic><tp:taxon-name><tp:taxon-name-part taxon-name-part-type="genus">Epicoccum</tp:taxon-name-part><tp:taxon-name-part taxon-name-part-type="species">tobaicum</tp:taxon-name-part></tp:taxon-name></italic> on oat (<italic><tp:taxon-name><tp:taxon-name-part taxon-name-part-type="genus">Avena</tp:taxon-name-part><tp:taxon-name-part taxon-name-part-type="species">sativa</tp:taxon-name-part></tp:taxon-name></italic>) in Korea. Plant Disease <ext-link xlink:href="10.1094/PDIS-11-22-2532-PDN" ext-link-type="doi" xlink:type="simple">https://doi.org/10.1094/PDIS-11-22-2532-PDN</ext-link></mixed-citation></ref></ref-list></tp:taxon-treatment>
