# Supplementary material for: ﻿Didymellaceae species associated with tea plant (Camelliasinensis) in China
Source: MycoKeys. 2024 May 29;105:217–51. doi: 10.3897/mycokeys.105.119536 (PMC11153891; doi:10.3897/mycokeys.105.119536)
Supplement: XML Treatment for Neoascochyta mortariensis [file mycokeys.105.119536-treatment19.xml]

<!DOCTYPE tp:taxon-treatment
  PUBLIC "-//TaxonX//DTD Taxonomic Treatment Publishing DTD v0 20100105//EN" "tax-treatment-NSO.dtd">
<tp:taxon-treatment xmlns:tp="http://www.plazi.org/taxpub"><tp:treatment-meta><kwd-group><label>Taxon classification</label><kwd>
                <named-content content-type="kingdom">Fungi</named-content>
              </kwd><kwd>
                <named-content content-type="order">Pleosporales</named-content>
              </kwd><kwd>
                <named-content content-type="family">Didymellaceae</named-content>
              </kwd></kwd-group><mixed-citation publication-type="journal"><person-group><name><surname>Wang</surname><given-names>Yuchun</given-names></name><name><surname>Tu</surname><given-names>Yiyi</given-names></name><name><surname>Chen</surname><given-names>Xueling</given-names></name><name><surname>Jiang</surname><given-names>Hong</given-names></name><name><surname>Ren</surname><given-names>Hengze</given-names></name><name><surname>Lu</surname><given-names>Qinhua</given-names></name><name><surname>Wei</surname><given-names>Chaoling</given-names></name><name><surname>Lv</surname><given-names>Wuyun</given-names></name></person-group><article-title>﻿<tp:taxon-name><tp:taxon-name-part taxon-name-part-type="family">Didymellaceae</tp:taxon-name-part></tp:taxon-name> species associated with tea plant (<italic><tp:taxon-name><tp:taxon-name-part taxon-name-part-type="genus" reg="Camellia">Camellia</tp:taxon-name-part><tp:taxon-name-part taxon-name-part-type="species" reg="sinensis">sinensis</tp:taxon-name-part></tp:taxon-name></italic>) in China</article-title><source>MycoKeys</source><day>29</day><month>05</month><year>2024</year><volume>105</volume><fpage>217</fpage><lpage>251</lpage><pub-id pub-id-type="doi">10.3897/mycokeys.105.119536</pub-id></mixed-citation></tp:treatment-meta><tp:nomenclature><label>﻿</label><tp:taxon-name>
              <object-id xmlns:xlink="http://www.w3.org/1999/xlink" content-type="arpha" xlink:type="simple">88B3E7EB-DC6D-56B5-8425-1C1A033D584E</object-id>
              <tp:taxon-name-part taxon-name-part-type="genus" reg="Neoascochyta">Neoascochyta</tp:taxon-name-part>
              <tp:taxon-name-part taxon-name-part-type="species" reg="mortariensis">mortariensis</tp:taxon-name-part>
            </tp:taxon-name><tp:taxon-authority>L.W. Hou et al., Studies in Mycology. 96: 391. 2020</tp:taxon-authority></tp:nomenclature><tp:treatment-sec sec-type="description" id="SECID0ESJCI"><title>Description.</title><p>see <xref ref-type="bibr" rid="B24">Hou et al. (2020b)</xref>.</p></tp:treatment-sec><tp:treatment-sec sec-type="material" id="SECID0E3JCI"><title>Materials examined.</title><p>China, Zhejiang Province, Hangzhou City, from healthy leaves of <italic><tp:taxon-name><tp:taxon-name-part taxon-name-part-type="genus" reg="Camellia">C.</tp:taxon-name-part><tp:taxon-name-part taxon-name-part-type="species" reg="sinensis">sinensis</tp:taxon-name-part></tp:taxon-name></italic> cv. <italic>Longjing43</italic>, 16 Nov. 2017 Y. C. Wang, culture ex-type <named-content xmlns:xlink="http://www.w3.org/1999/xlink" content-type="dwc:institutional_code" xlink:title="China General Microbiological Culture Collection Center" xlink:href="http://grbio.org/institution/china-general-microbiological-culture-collection-center-chinese-academy-sciences" xlink:type="simple">CGMCC</named-content> 3.24251 = YCW1346.</p></tp:treatment-sec><tp:treatment-sec sec-type="notes" id="SECID0EUKCI"><title>Notes.</title><p><italic><tp:taxon-name><tp:taxon-name-part taxon-name-part-type="genus" reg="Neoascochyta">Neoascochyta</tp:taxon-name-part><tp:taxon-name-part taxon-name-part-type="species" reg="mortariensis">mortariensis</tp:taxon-name-part></tp:taxon-name></italic> was introduced as <italic><tp:taxon-name><tp:taxon-name-part taxon-name-part-type="genus" reg="Didymella">Didymella</tp:taxon-name-part><tp:taxon-name-part taxon-name-part-type="species" reg="graminicola">graminicola</tp:taxon-name-part></tp:taxon-name></italic> previously. It was described as a new species in <italic><tp:taxon-name><tp:taxon-name-part taxon-name-part-type="genus" reg="Neoascochyta">Neoascochyta</tp:taxon-name-part></tp:taxon-name></italic>, distant from the authentic culture of <italic><tp:taxon-name><tp:taxon-name-part taxon-name-part-type="genus" reg="Didymella">D.</tp:taxon-name-part><tp:taxon-name-part taxon-name-part-type="species" reg="graminicola">graminicola</tp:taxon-name-part></tp:taxon-name></italic> (currently: <italic><tp:taxon-name><tp:taxon-name-part taxon-name-part-type="genus" reg="Neoascochyta">Neoascochyta</tp:taxon-name-part><tp:taxon-name-part taxon-name-part-type="species" reg="graminicola">graminicola</tp:taxon-name-part></tp:taxon-name></italic>) (<xref ref-type="bibr" rid="B24">Hou et al. 2020b</xref>). <italic><tp:taxon-name><tp:taxon-name-part taxon-name-part-type="genus" reg="Neoascochyta">Neoascochyta</tp:taxon-name-part><tp:taxon-name-part taxon-name-part-type="species" reg="mortariensis">mortariensis</tp:taxon-name-part></tp:taxon-name></italic> was first isolated from <italic><tp:taxon-name><tp:taxon-name-part taxon-name-part-type="genus" reg="Oryza">Oryza</tp:taxon-name-part><tp:taxon-name-part taxon-name-part-type="species" reg="sativa">sativa</tp:taxon-name-part></tp:taxon-name></italic> in Italy and formed colonies on PDA covered by dense felty aerial mycelium (<xref ref-type="bibr" rid="B24">Hou et al. 2020b</xref>). It formed a distinct lineage closely related to <italic><tp:taxon-name><tp:taxon-name-part taxon-name-part-type="genus" reg="Neomicrosphaeropsis">N.</tp:taxon-name-part><tp:taxon-name-part taxon-name-part-type="species" reg="tardicrescens">tardicrescens</tp:taxon-name-part></tp:taxon-name></italic> (Fig. <xref ref-type="fig" rid="F4">4</xref>). In the present study, one strain was isolated from diseased tea plant leaves. This is the first report of <italic><tp:taxon-name><tp:taxon-name-part taxon-name-part-type="genus" reg="Neoascochyta">N.</tp:taxon-name-part><tp:taxon-name-part taxon-name-part-type="species" reg="mortariensis">mortariensis</tp:taxon-name-part></tp:taxon-name></italic> isolated from <italic><tp:taxon-name><tp:taxon-name-part taxon-name-part-type="genus" reg="Camellia">C.</tp:taxon-name-part><tp:taxon-name-part taxon-name-part-type="species" reg="sinensis">sinensis</tp:taxon-name-part></tp:taxon-name></italic>.</p></tp:treatment-sec><tp:treatment-sec><!--Section generated to contain objects referenced in tp:taxon-treatment.--><fig id="F4" position="float" orientation="portrait"><object-id xmlns:xlink="http://www.w3.org/1999/xlink" content-type="doi" xlink:type="simple">10.3897/mycokeys.105.119536.figure4</object-id><object-id xmlns:xlink="http://www.w3.org/1999/xlink" content-type="arpha" xlink:type="simple">6D27C53E-2BA1-5295-9395-4D3700810721</object-id><label>Figure 4.</label><caption><p>Phylogenetic tree generated by Maximum Likelihood analysis, based on the combined ITS, LSU, <italic>RPB2</italic> and <italic>TUB2</italic> dataset of <italic><tp:taxon-name><tp:taxon-name-part taxon-name-part-type="genus" reg="Neoascochyta">Neoascochyta</tp:taxon-name-part></tp:taxon-name></italic>, <italic><tp:taxon-name><tp:taxon-name-part taxon-name-part-type="genus" reg="Paraboeremia">Paraboeremia</tp:taxon-name-part></tp:taxon-name></italic>, <italic><tp:taxon-name><tp:taxon-name-part taxon-name-part-type="genus" reg="Remotididymella">Remotididymella</tp:taxon-name-part></tp:taxon-name></italic> and <italic><tp:taxon-name><tp:taxon-name-part taxon-name-part-type="genus" reg="Stagonosporopsis">Stagonosporopsis</tp:taxon-name-part></tp:taxon-name></italic> species. Bootstrap support values above 50% and Bayesian posterior values above 0.75 are shown at each node (<abbrev xmlns:xlink="http://www.w3.org/1999/xlink" xlink:title="Maximum Likelihood" id="ABBRID0ELABG" xlink:type="simple">ML</abbrev>/PP). <italic><tp:taxon-name><tp:taxon-name-part taxon-name-part-type="genus" reg="Pleiochaeta">Pleiochaeta</tp:taxon-name-part><tp:taxon-name-part taxon-name-part-type="species" reg="setosa">setosa</tp:taxon-name-part></tp:taxon-name></italic> CBS 118.25 / CBS 496.63 is used as the outgroup. Ex-type strains are emphasised in bold.</p></caption><graphic xmlns:xlink="http://www.w3.org/1999/xlink" xlink:href="mycokeys-105-217-g004.jpg" position="float" orientation="portrait" xlink:type="simple" id="oo_1058572.jpg"><uri content-type="original_file" xlink:type="simple">https://binary.pensoft.net/fig/1058572</uri></graphic></fig></tp:treatment-sec><ref-list><ref id="B24"><mixed-citation xmlns:xlink="http://www.w3.org/1999/xlink" xlink:type="simple"><person-group><name name-style="western"><surname>Hou</surname><given-names>LW</given-names></name><name name-style="western"><surname>Groenewald</surname><given-names>JZ</given-names></name><name name-style="western"><surname>Pfenning</surname><given-names>LH</given-names></name><name name-style="western"><surname>Yarden</surname><given-names>O</given-names></name><name name-style="western"><surname>Crous</surname><given-names>PW</given-names></name><name name-style="western"><surname>Cai</surname><given-names>L</given-names></name></person-group> (<year>2020b</year>) <article-title>The phoma-like dilemma.</article-title><source>Studies in Mycology</source><volume>96</volume>: <fpage>309</fpage>–<lpage>396</lpage>. <ext-link xlink:href="10.1016/j.simyco.2020.05.001" ext-link-type="doi" xlink:type="simple">https://doi.org/10.1016/j.simyco.2020.05.001</ext-link></mixed-citation></ref></ref-list></tp:taxon-treatment>
