# Supplementary material for: ﻿Didymellaceae species associated with tea plant (Camelliasinensis) in China
Source: MycoKeys. 2024 May 29;105:217–51. doi: 10.3897/mycokeys.105.119536 (PMC11153891; doi:10.3897/mycokeys.105.119536)
Supplement: XML Treatment for Neoascochyta yunnanensis [file mycokeys.105.119536-treatment20.xml]

<!DOCTYPE tp:taxon-treatment
  PUBLIC "-//TaxonX//DTD Taxonomic Treatment Publishing DTD v0 20100105//EN" "tax-treatment-NSO.dtd">
<tp:taxon-treatment xmlns:tp="http://www.plazi.org/taxpub"><tp:treatment-meta><kwd-group><label>Taxon classification</label><kwd>
                <named-content content-type="kingdom">Fungi</named-content>
              </kwd><kwd>
                <named-content content-type="order">Pleosporales</named-content>
              </kwd><kwd>
                <named-content content-type="family">Didymellaceae</named-content>
              </kwd></kwd-group><mixed-citation publication-type="journal"><person-group><name><surname>Wang</surname><given-names>Yuchun</given-names></name><name><surname>Tu</surname><given-names>Yiyi</given-names></name><name><surname>Chen</surname><given-names>Xueling</given-names></name><name><surname>Jiang</surname><given-names>Hong</given-names></name><name><surname>Ren</surname><given-names>Hengze</given-names></name><name><surname>Lu</surname><given-names>Qinhua</given-names></name><name><surname>Wei</surname><given-names>Chaoling</given-names></name><name><surname>Lv</surname><given-names>Wuyun</given-names></name></person-group><article-title>﻿<tp:taxon-name><tp:taxon-name-part taxon-name-part-type="family">Didymellaceae</tp:taxon-name-part></tp:taxon-name> species associated with tea plant (<italic><tp:taxon-name><tp:taxon-name-part taxon-name-part-type="genus" reg="Camellia">Camellia</tp:taxon-name-part><tp:taxon-name-part taxon-name-part-type="species" reg="sinensis">sinensis</tp:taxon-name-part></tp:taxon-name></italic>) in China</article-title><source>MycoKeys</source><day>29</day><month>05</month><year>2024</year><volume>105</volume><fpage>217</fpage><lpage>251</lpage><pub-id pub-id-type="doi">10.3897/mycokeys.105.119536</pub-id></mixed-citation></tp:treatment-meta><tp:nomenclature><label>﻿</label><tp:taxon-name>
              <object-id xmlns:xlink="http://www.w3.org/1999/xlink" content-type="arpha" xlink:type="simple">72A64BE6-0780-5DAB-9871-522A4C052DDB</object-id>
              <tp:taxon-name-part taxon-name-part-type="genus" reg="Neoascochyta">Neoascochyta</tp:taxon-name-part>
              <tp:taxon-name-part taxon-name-part-type="species" reg="yunnanensis">yunnanensis</tp:taxon-name-part>
              <object-id xmlns:xlink="http://www.w3.org/1999/xlink" content-type="mycobank" xlink:type="simple">849001</object-id>
            </tp:taxon-name><tp:taxon-authority>Y. Wang, Y. Tu, X. Chen, H. Jiang, H. Ren, Q. Lu, C. Wei &amp; W. Lv</tp:taxon-authority><tp:taxon-status xmlns:xlink="http://www.w3.org/1999/xlink" xlink:type="simple">sp. nov.</tp:taxon-status><xref ref-type="fig" rid="F9">Fig. 9</xref></tp:nomenclature><tp:treatment-sec sec-type="etymology" id="SECID0E5PCI"><title>Etymology.</title><p>Named after the location where it was collected, Yunnan Province.</p></tp:treatment-sec><tp:treatment-sec sec-type="description" id="SECID0EDQCI"><title>Description.</title><p><bold><italic>Sexual morph</italic></bold>: undetermined. <bold><italic>Asexual morph</italic></bold>: Pycnidia smooth, subglobose to ellipsoidal, hyaline. Conidia ellipsoidal to subcylindrical, pale yellow to green, smooth- and thin-walled, abundant, generated from pycnidia, aseptate, 8.5–11.7 × 4.5–7 µm (av. = 9.9 ± 0.9 × 5.4 ± 0.6 µm, n = 30). Mycelia lateral branching, septate, hyaline.</p></tp:treatment-sec><tp:treatment-sec sec-type="description" id="SECID0ERQCI"><title>Culture characteristics.</title><p>Colonies on PDA reaching 42–45 mm diam. after 7 days 28 °C in the dark, margin regular, aerial mycelium flat, whitish; reverse black to pale buff. Pycnidia and conidia produced on the colony surface after being cultured for 14 days at 28 °C in the dark. Colonies on <abbrev xmlns:xlink="http://www.w3.org/1999/xlink" xlink:title="oatmeal agar" id="ABBRID0EXQCI" xlink:type="simple">OA</abbrev> reaching 34 – 39 mm diam. after 7 days at 28 °C in the dark, margin irregular, aerial mycelium flat, black in the centre, white edges; reverse concolorous.</p><fig id="F9" position="float" orientation="portrait"><object-id xmlns:xlink="http://www.w3.org/1999/xlink" content-type="doi" xlink:type="simple">10.3897/mycokeys.105.119536.figure9</object-id><object-id xmlns:xlink="http://www.w3.org/1999/xlink" content-type="arpha" xlink:type="simple">DF7897FC-A4E3-5E1B-ADBA-38ADD9D00FC6</object-id><label>Figure 9.</label><caption><p><italic><tp:taxon-name><tp:taxon-name-part taxon-name-part-type="genus" reg="Neoascochyta">Neoascochyta</tp:taxon-name-part><tp:taxon-name-part taxon-name-part-type="species" reg="yunnanensis">yunnanensis</tp:taxon-name-part></tp:taxon-name></italic> YCW1883 <bold>A, B</bold> colony on PDA (front and reverse) <bold>C, D</bold> colony on <abbrev xmlns:xlink="http://www.w3.org/1999/xlink" xlink:title="oatmeal agar" id="ABBRID0ESRCI" xlink:type="simple">OA</abbrev> (front and reverse) <bold>E</bold> mycelia <bold>F</bold> pycnidia forming on PDA <bold>G</bold> conidia. Scale bars: 10 μm (<bold>E–G</bold>).</p></caption><graphic xmlns:xlink="http://www.w3.org/1999/xlink" xlink:href="mycokeys-105-217-g009.jpg" position="float" orientation="portrait" xlink:type="simple" id="oo_1058577.jpg"><uri content-type="original_file" xlink:type="simple">https://binary.pensoft.net/fig/1058577</uri></graphic></fig></tp:treatment-sec><tp:treatment-sec sec-type="material" id="SECID0EDSCI"><title>Materials examined.</title><p>China, Yunnan Province, Puer City, Jingdong Yizu Autonomous County, from healthy leaves of <italic><tp:taxon-name><tp:taxon-name-part taxon-name-part-type="genus" reg="Camellia">C.</tp:taxon-name-part><tp:taxon-name-part taxon-name-part-type="species" reg="sinensis">sinensis</tp:taxon-name-part></tp:taxon-name></italic>, 13 Jun 2020, Y. C. Wang, Holotype <named-content xmlns:xlink="http://www.w3.org/1999/xlink" content-type="dwc:institutional_code" xlink:title="Mycological Herbarium, Institute of Microbiology, Chinese Academy of Sciences, Beijing, China" xlink:href="http://grbio.org/institution/chinese-academy-sciences" xlink:type="simple">HMAS</named-content> 352391, culture ex-type <named-content xmlns:xlink="http://www.w3.org/1999/xlink" content-type="dwc:institutional_code" xlink:title="China General Microbiological Culture Collection Center" xlink:href="http://grbio.org/institution/china-general-microbiological-culture-collection-center-chinese-academy-sciences" xlink:type="simple">CGMCC</named-content> 3.24253 = YCW1883.</p></tp:treatment-sec><tp:treatment-sec sec-type="notes" id="SECID0E5SCI"><title>Notes.</title><p><italic><tp:taxon-name><tp:taxon-name-part taxon-name-part-type="genus" reg="Neoascochyta">Neoascochyta</tp:taxon-name-part><tp:taxon-name-part taxon-name-part-type="species" reg="yunnanensis">yunnanensis</tp:taxon-name-part></tp:taxon-name></italic> is closely related to <italic><tp:taxon-name><tp:taxon-name-part taxon-name-part-type="genus" reg="Neomicrosphaeropsis">N.</tp:taxon-name-part><tp:taxon-name-part taxon-name-part-type="species" reg="rosicola">rosicola</tp:taxon-name-part></tp:taxon-name></italic> with high statistical support (99%/1, <abbrev xmlns:xlink="http://www.w3.org/1999/xlink" xlink:title="Maximum Likelihood" id="ABBRID0E1TCI" xlink:type="simple">ML</abbrev>/PP, Fig. <xref ref-type="fig" rid="F4">4</xref>). <italic><tp:taxon-name><tp:taxon-name-part taxon-name-part-type="genus" reg="Neoascochyta">Neoascochyta</tp:taxon-name-part><tp:taxon-name-part taxon-name-part-type="species" reg="yunnanensis">yunnanensis</tp:taxon-name-part></tp:taxon-name></italic> has 2 bp differences in ITS from <italic><tp:taxon-name><tp:taxon-name-part taxon-name-part-type="genus" reg="Neomicrosphaeropsis">N.</tp:taxon-name-part><tp:taxon-name-part taxon-name-part-type="species" reg="rosicola">rosicola</tp:taxon-name-part></tp:taxon-name></italic>. In the present study, one strain was isolated from healthy tea plant leaves. It was isolated and identified from tea plant for the first time.</p></tp:treatment-sec><tp:treatment-sec><!--Section generated to contain objects referenced in tp:taxon-treatment.--><fig id="F4" position="float" orientation="portrait"><object-id xmlns:xlink="http://www.w3.org/1999/xlink" content-type="doi" xlink:type="simple">10.3897/mycokeys.105.119536.figure4</object-id><object-id xmlns:xlink="http://www.w3.org/1999/xlink" content-type="arpha" xlink:type="simple">6D27C53E-2BA1-5295-9395-4D3700810721</object-id><label>Figure 4.</label><caption><p>Phylogenetic tree generated by Maximum Likelihood analysis, based on the combined ITS, LSU, <italic>RPB2</italic> and <italic>TUB2</italic> dataset of <italic><tp:taxon-name><tp:taxon-name-part taxon-name-part-type="genus" reg="Neoascochyta">Neoascochyta</tp:taxon-name-part></tp:taxon-name></italic>, <italic><tp:taxon-name><tp:taxon-name-part taxon-name-part-type="genus" reg="Paraboeremia">Paraboeremia</tp:taxon-name-part></tp:taxon-name></italic>, <italic><tp:taxon-name><tp:taxon-name-part taxon-name-part-type="genus" reg="Remotididymella">Remotididymella</tp:taxon-name-part></tp:taxon-name></italic> and <italic><tp:taxon-name><tp:taxon-name-part taxon-name-part-type="genus" reg="Stagonosporopsis">Stagonosporopsis</tp:taxon-name-part></tp:taxon-name></italic> species. Bootstrap support values above 50% and Bayesian posterior values above 0.75 are shown at each node (<abbrev xmlns:xlink="http://www.w3.org/1999/xlink" xlink:title="Maximum Likelihood" id="ABBRID0ELABG" xlink:type="simple">ML</abbrev>/PP). <italic><tp:taxon-name><tp:taxon-name-part taxon-name-part-type="genus" reg="Pleiochaeta">Pleiochaeta</tp:taxon-name-part><tp:taxon-name-part taxon-name-part-type="species" reg="setosa">setosa</tp:taxon-name-part></tp:taxon-name></italic> CBS 118.25 / CBS 496.63 is used as the outgroup. Ex-type strains are emphasised in bold.</p></caption><graphic xmlns:xlink="http://www.w3.org/1999/xlink" xlink:href="mycokeys-105-217-g004.jpg" position="float" orientation="portrait" xlink:type="simple" id="oo_1058572.jpg"><uri content-type="original_file" xlink:type="simple">https://binary.pensoft.net/fig/1058572</uri></graphic></fig></tp:treatment-sec></tp:taxon-treatment>
