# Supplementary material for: ﻿Didymellaceae species associated with tea plant (Camelliasinensis) in China
Source: MycoKeys. 2024 May 29;105:217–51. doi: 10.3897/mycokeys.105.119536 (PMC11153891; doi:10.3897/mycokeys.105.119536)
Supplement: XML Treatment for Paraboeremia litseae [file mycokeys.105.119536-treatment22.xml]

<!DOCTYPE tp:taxon-treatment
  PUBLIC "-//TaxonX//DTD Taxonomic Treatment Publishing DTD v0 20100105//EN" "tax-treatment-NSO.dtd">
<tp:taxon-treatment xmlns:tp="http://www.plazi.org/taxpub"><tp:treatment-meta><kwd-group><label>Taxon classification</label><kwd>
                <named-content content-type="kingdom">Fungi</named-content>
              </kwd><kwd>
                <named-content content-type="order">Pleosporales</named-content>
              </kwd><kwd>
                <named-content content-type="family">Didymellaceae</named-content>
              </kwd></kwd-group><mixed-citation publication-type="journal"><person-group><name><surname>Wang</surname><given-names>Yuchun</given-names></name><name><surname>Tu</surname><given-names>Yiyi</given-names></name><name><surname>Chen</surname><given-names>Xueling</given-names></name><name><surname>Jiang</surname><given-names>Hong</given-names></name><name><surname>Ren</surname><given-names>Hengze</given-names></name><name><surname>Lu</surname><given-names>Qinhua</given-names></name><name><surname>Wei</surname><given-names>Chaoling</given-names></name><name><surname>Lv</surname><given-names>Wuyun</given-names></name></person-group><article-title>﻿<tp:taxon-name><tp:taxon-name-part taxon-name-part-type="family">Didymellaceae</tp:taxon-name-part></tp:taxon-name> species associated with tea plant (<italic><tp:taxon-name><tp:taxon-name-part taxon-name-part-type="genus" reg="Camellia">Camellia</tp:taxon-name-part><tp:taxon-name-part taxon-name-part-type="species" reg="sinensis">sinensis</tp:taxon-name-part></tp:taxon-name></italic>) in China</article-title><source>MycoKeys</source><day>29</day><month>05</month><year>2024</year><volume>105</volume><fpage>217</fpage><lpage>251</lpage><pub-id pub-id-type="doi">10.3897/mycokeys.105.119536</pub-id></mixed-citation></tp:treatment-meta><tp:nomenclature><label>﻿</label><tp:taxon-name>
              <object-id xmlns:xlink="http://www.w3.org/1999/xlink" content-type="arpha" xlink:type="simple">5170F84E-C634-5840-8B05-8971B2744A03</object-id>
              <tp:taxon-name-part taxon-name-part-type="genus" reg="Paraboeremia">Paraboeremia</tp:taxon-name-part>
              <tp:taxon-name-part taxon-name-part-type="species" reg="litseae">litseae</tp:taxon-name-part>
            </tp:taxon-name><tp:taxon-authority>J. R. Jiang et al., Mycological Progress. 16: 291. 2017</tp:taxon-authority></tp:nomenclature><tp:treatment-sec sec-type="description" id="SECID0EV3CI"><title>Description.</title><p>see <xref ref-type="bibr" rid="B31">Jiang et al. (2017)</xref>.</p></tp:treatment-sec><tp:treatment-sec sec-type="material" id="SECID0E63CI"><title>Materials examined.</title><p>China, Yunnan Province, from diseased leaves of <italic><tp:taxon-name><tp:taxon-name-part taxon-name-part-type="genus" reg="Camellia">C.</tp:taxon-name-part><tp:taxon-name-part taxon-name-part-type="species" reg="sinensis">sinensis</tp:taxon-name-part></tp:taxon-name></italic>, 23 Mar 2020, Y. C. Wang, culture YCW1356 and culture YCW1363.</p></tp:treatment-sec><tp:treatment-sec sec-type="notes" id="SECID0EQ4CI"><title>Notes.</title><p>Isolates of <italic><tp:taxon-name><tp:taxon-name-part taxon-name-part-type="genus" reg="Paraboeremia">Paraboeremia</tp:taxon-name-part><tp:taxon-name-part taxon-name-part-type="species" reg="litseae">litseae</tp:taxon-name-part></tp:taxon-name></italic> clustered into a sister clade to <italic><tp:taxon-name><tp:taxon-name-part taxon-name-part-type="genus" reg="Paraboeremia">P.</tp:taxon-name-part><tp:taxon-name-part taxon-name-part-type="species" reg="selaginellae">selaginellae</tp:taxon-name-part></tp:taxon-name></italic> (Fig. <xref ref-type="fig" rid="F5">5</xref>). It was first isolated from <italic><tp:taxon-name><tp:taxon-name-part taxon-name-part-type="genus" reg="Litsea">Litsea</tp:taxon-name-part></tp:taxon-name></italic> sp. (<xref ref-type="bibr" rid="B31">Jiang et al. 2017</xref>). Conidia produced by <italic><tp:taxon-name><tp:taxon-name-part taxon-name-part-type="genus" reg="Paraboeremia">P.</tp:taxon-name-part><tp:taxon-name-part taxon-name-part-type="species" reg="litseae">litseae</tp:taxon-name-part></tp:taxon-name></italic> are oblong to ellipsoidal and aseptate with two large polar guttules (<xref ref-type="bibr" rid="B31">Jiang et al. 2017</xref>). This species as an endophytic fungus in <italic><tp:taxon-name><tp:taxon-name-part taxon-name-part-type="genus" reg="Coptis">Coptis</tp:taxon-name-part><tp:taxon-name-part taxon-name-part-type="species" reg="chinensis">chinensis</tp:taxon-name-part></tp:taxon-name></italic> exhibited obvious inhibition against methicillin-resistant <italic><tp:taxon-name><tp:taxon-name-part taxon-name-part-type="genus" reg="Staphylococcus">Staphylococcus</tp:taxon-name-part><tp:taxon-name-part taxon-name-part-type="species" reg="aureus">aureus</tp:taxon-name-part></tp:taxon-name></italic> (<xref ref-type="bibr" rid="B47">Ming et al. 2022</xref>). In the present study, two strains were isolated from diseased tea plant leaves. This is the first report of <italic><tp:taxon-name><tp:taxon-name-part taxon-name-part-type="genus" reg="Paraboeremia">P.</tp:taxon-name-part><tp:taxon-name-part taxon-name-part-type="species" reg="litseae">litseae</tp:taxon-name-part></tp:taxon-name></italic> causing leaf blight on <italic><tp:taxon-name><tp:taxon-name-part taxon-name-part-type="genus" reg="Camellia">C.</tp:taxon-name-part><tp:taxon-name-part taxon-name-part-type="species" reg="sinensis">sinensis</tp:taxon-name-part></tp:taxon-name></italic>.</p></tp:treatment-sec><tp:treatment-sec><!--Section generated to contain objects referenced in tp:taxon-treatment.--><fig id="F5" position="float" orientation="portrait"><object-id xmlns:xlink="http://www.w3.org/1999/xlink" content-type="doi" xlink:type="simple">10.3897/mycokeys.105.119536.figure5</object-id><object-id xmlns:xlink="http://www.w3.org/1999/xlink" content-type="arpha" xlink:type="simple">C73AB53D-F1BA-5991-B5AB-ED6A948FA6E7</object-id><label>Figure 5.</label><caption><p><italic><tp:taxon-name><tp:taxon-name-part taxon-name-part-type="genus" reg="Didymella">Didymella</tp:taxon-name-part><tp:taxon-name-part taxon-name-part-type="species" reg="yunnanensis">yunnanensis</tp:taxon-name-part></tp:taxon-name></italic><named-content xmlns:xlink="http://www.w3.org/1999/xlink" content-type="dwc:institutional_code" xlink:title="China General Microbiological Culture Collection Center" xlink:href="http://grbio.org/institution/china-general-microbiological-culture-collection-center-chinese-academy-sciences" xlink:type="simple">CGMCC</named-content> 3.24241 (YCW1909) <bold>A, B</bold> colony on PDA (front and reverse) <bold>C, D</bold> colony on <abbrev xmlns:xlink="http://www.w3.org/1999/xlink" xlink:title="oatmeal agar" id="ABBRID0E62BG" xlink:type="simple">OA</abbrev> (front and reverse) <bold>E</bold> myceli <bold>F</bold> pycnidia forming on PDA <bold>G</bold> conidia. Scale bars: 10 μm (<bold>E–G</bold>).</p></caption><graphic xmlns:xlink="http://www.w3.org/1999/xlink" xlink:href="mycokeys-105-217-g005.jpg" position="float" orientation="portrait" xlink:type="simple" id="oo_1058573.jpg"><uri content-type="original_file" xlink:type="simple">https://binary.pensoft.net/fig/1058573</uri></graphic></fig></tp:treatment-sec><ref-list><ref id="B31"><mixed-citation xmlns:xlink="http://www.w3.org/1999/xlink" xlink:type="simple"><person-group><name name-style="western"><surname>Jiang</surname><given-names>JR</given-names></name><name name-style="western"><surname>Chen</surname><given-names>Q</given-names></name><name name-style="western"><surname>Cai</surname><given-names>L</given-names></name></person-group> (<year>2017</year>) Polyphasic characterisation of three novel species of <italic><tp:taxon-name><tp:taxon-name-part taxon-name-part-type="genus">Paraboeremia.</tp:taxon-name-part></tp:taxon-name></italic> Mycological Progress 16(4): 285–295. <ext-link xlink:href="10.1007/s11557-016-1253-1" ext-link-type="doi" xlink:type="simple">https://doi.org/10.1007/s11557-016-1253-1</ext-link></mixed-citation></ref><ref id="B47"><mixed-citation xmlns:xlink="http://www.w3.org/1999/xlink" xlink:type="simple"><person-group><name name-style="western"><surname>Ming</surname><given-names>Q</given-names></name><name name-style="western"><surname>Huang</surname><given-names>X</given-names></name><name name-style="western"><surname>Guo</surname><given-names>L</given-names></name><name name-style="western"><surname>Liu</surname><given-names>D</given-names></name><name name-style="western"><surname>Qin</surname><given-names>L</given-names></name><name name-style="western"><surname>He</surname><given-names>Y</given-names></name><name name-style="western"><surname>Tang</surname><given-names>Y</given-names></name><name name-style="western"><surname>Liu</surname><given-names>Y</given-names></name><name name-style="western"><surname>Liu</surname><given-names>J</given-names></name><name name-style="western"><surname>Li</surname><given-names>P</given-names></name></person-group> (<year>2022</year>) Diversity of endophytic fungi in <italic><tp:taxon-name><tp:taxon-name-part taxon-name-part-type="genus">Coptis</tp:taxon-name-part><tp:taxon-name-part taxon-name-part-type="species">chinensis</tp:taxon-name-part></tp:taxon-name></italic> Franch. and their activity against methicillin-resistance <italic><tp:taxon-name><tp:taxon-name-part taxon-name-part-type="genus">Staphylococcus</tp:taxon-name-part><tp:taxon-name-part taxon-name-part-type="species">aureus.</tp:taxon-name-part></tp:taxon-name></italic> Folia Microbiologica 67(6): 965–974. <ext-link xlink:href="10.1007/s12223-022-00994-1" ext-link-type="doi" xlink:type="simple">https://doi.org/10.1007/s12223-022-00994-1</ext-link></mixed-citation></ref></ref-list></tp:taxon-treatment>
