# Supplementary material for: ﻿Didymellaceae species associated with tea plant (Camelliasinensis) in China
Source: MycoKeys. 2024 May 29;105:217–51. doi: 10.3897/mycokeys.105.119536 (PMC11153891; doi:10.3897/mycokeys.105.119536)
Supplement: XML Treatment for Remotididymella anemophila [file mycokeys.105.119536-treatment23.xml]

<!DOCTYPE tp:taxon-treatment
  PUBLIC "-//TaxonX//DTD Taxonomic Treatment Publishing DTD v0 20100105//EN" "tax-treatment-NSO.dtd">
<tp:taxon-treatment xmlns:tp="http://www.plazi.org/taxpub"><tp:treatment-meta><kwd-group><label>Taxon classification</label><kwd>
                <named-content content-type="kingdom">Fungi</named-content>
              </kwd><kwd>
                <named-content content-type="order">Pleosporales</named-content>
              </kwd><kwd>
                <named-content content-type="family">Didymellaceae</named-content>
              </kwd></kwd-group><mixed-citation publication-type="journal"><person-group><name><surname>Wang</surname><given-names>Yuchun</given-names></name><name><surname>Tu</surname><given-names>Yiyi</given-names></name><name><surname>Chen</surname><given-names>Xueling</given-names></name><name><surname>Jiang</surname><given-names>Hong</given-names></name><name><surname>Ren</surname><given-names>Hengze</given-names></name><name><surname>Lu</surname><given-names>Qinhua</given-names></name><name><surname>Wei</surname><given-names>Chaoling</given-names></name><name><surname>Lv</surname><given-names>Wuyun</given-names></name></person-group><article-title>﻿<tp:taxon-name><tp:taxon-name-part taxon-name-part-type="family">Didymellaceae</tp:taxon-name-part></tp:taxon-name> species associated with tea plant (<italic><tp:taxon-name><tp:taxon-name-part taxon-name-part-type="genus" reg="Camellia">Camellia</tp:taxon-name-part><tp:taxon-name-part taxon-name-part-type="species" reg="sinensis">sinensis</tp:taxon-name-part></tp:taxon-name></italic>) in China</article-title><source>MycoKeys</source><day>29</day><month>05</month><year>2024</year><volume>105</volume><fpage>217</fpage><lpage>251</lpage><pub-id pub-id-type="doi">10.3897/mycokeys.105.119536</pub-id></mixed-citation></tp:treatment-meta><tp:nomenclature><label>﻿</label><tp:taxon-name>
              <object-id xmlns:xlink="http://www.w3.org/1999/xlink" content-type="arpha" xlink:type="simple">C955BD1F-7216-5620-A81E-92E5F7E9902C</object-id>
              <tp:taxon-name-part taxon-name-part-type="genus" reg="Remotididymella">Remotididymella</tp:taxon-name-part>
              <tp:taxon-name-part taxon-name-part-type="species" reg="anemophila">anemophila</tp:taxon-name-part>
            </tp:taxon-name><tp:taxon-authority>A. L. Yang et al., International Journal of Systematic Evolutional Microbiology. 71: 10. 2021</tp:taxon-authority></tp:nomenclature><tp:treatment-sec sec-type="description" id="SECID0E5BDI"><title>Description.</title><p>see <xref ref-type="bibr" rid="B82">Yang et al. (2021)</xref>.</p></tp:treatment-sec><tp:treatment-sec sec-type="material" id="SECID0EICDI"><title>Materials examined.</title><p>China, Anhui Province, Huangshan City, from diseased leaves of <italic><tp:taxon-name><tp:taxon-name-part taxon-name-part-type="genus" reg="Camellia">C.</tp:taxon-name-part><tp:taxon-name-part taxon-name-part-type="species" reg="sinensis">sinensis</tp:taxon-name-part></tp:taxon-name></italic> cv. <italic><tp:taxon-name><tp:taxon-name-part taxon-name-part-type="genus" reg="Fenglixiang">Fenglixiang</tp:taxon-name-part></tp:taxon-name></italic>, 2 Jul 2019, Y. C. Wang, culture YCW499. Zhejiang Province, Hangzhou City, from diseased leaves of <italic><tp:taxon-name><tp:taxon-name-part taxon-name-part-type="genus" reg="Camellia">C.</tp:taxon-name-part><tp:taxon-name-part taxon-name-part-type="species" reg="sinensis">sinensis</tp:taxon-name-part></tp:taxon-name></italic> cv. <italic>Longjing43</italic>, Jun 2014, Y. C. Wang, culture YCW1118.</p></tp:treatment-sec><tp:treatment-sec sec-type="notes" id="SECID0ENDDI"><title>Notes.</title><p><italic><tp:taxon-name><tp:taxon-name-part taxon-name-part-type="genus" reg="Remotididymella">Remotididymella</tp:taxon-name-part><tp:taxon-name-part taxon-name-part-type="species" reg="anemophila">anemophila</tp:taxon-name-part></tp:taxon-name></italic> was clustered into a sister clade to <italic><tp:taxon-name><tp:taxon-name-part taxon-name-part-type="genus" reg="Remotididymella">R.</tp:taxon-name-part><tp:taxon-name-part taxon-name-part-type="species" reg="bauhiniae">bauhiniae</tp:taxon-name-part></tp:taxon-name></italic> (Fig. <xref ref-type="fig" rid="F4">4</xref>), characterised by shorter ascospores, longer asci and larger conidia. It was first isolated from canopy air of <italic><tp:taxon-name><tp:taxon-name-part taxon-name-part-type="genus" reg="Ageratina">Ageratina</tp:taxon-name-part><tp:taxon-name-part taxon-name-part-type="species" reg="adenophora">adenophora</tp:taxon-name-part></tp:taxon-name></italic> (Spreng.) in China (<xref ref-type="bibr" rid="B82">Yang et al. 2021</xref>). In the present study, three strains were isolated from diseased tea plant leaves. This is the first report of <italic><tp:taxon-name><tp:taxon-name-part taxon-name-part-type="genus" reg="Remotididymella">R.</tp:taxon-name-part><tp:taxon-name-part taxon-name-part-type="species" reg="anemophila">anemophila</tp:taxon-name-part></tp:taxon-name></italic> causing leaf blight on <italic><tp:taxon-name><tp:taxon-name-part taxon-name-part-type="genus" reg="Camellia">C.</tp:taxon-name-part><tp:taxon-name-part taxon-name-part-type="species" reg="sinensis">sinensis</tp:taxon-name-part></tp:taxon-name></italic>.</p></tp:treatment-sec><tp:treatment-sec><!--Section generated to contain objects referenced in tp:taxon-treatment.--><fig id="F4" position="float" orientation="portrait"><object-id xmlns:xlink="http://www.w3.org/1999/xlink" content-type="doi" xlink:type="simple">10.3897/mycokeys.105.119536.figure4</object-id><object-id xmlns:xlink="http://www.w3.org/1999/xlink" content-type="arpha" xlink:type="simple">6D27C53E-2BA1-5295-9395-4D3700810721</object-id><label>Figure 4.</label><caption><p>Phylogenetic tree generated by Maximum Likelihood analysis, based on the combined ITS, LSU, <italic>RPB2</italic> and <italic>TUB2</italic> dataset of <italic><tp:taxon-name><tp:taxon-name-part taxon-name-part-type="genus" reg="Neoascochyta">Neoascochyta</tp:taxon-name-part></tp:taxon-name></italic>, <italic><tp:taxon-name><tp:taxon-name-part taxon-name-part-type="genus" reg="Paraboeremia">Paraboeremia</tp:taxon-name-part></tp:taxon-name></italic>, <italic><tp:taxon-name><tp:taxon-name-part taxon-name-part-type="genus" reg="Remotididymella">Remotididymella</tp:taxon-name-part></tp:taxon-name></italic> and <italic><tp:taxon-name><tp:taxon-name-part taxon-name-part-type="genus" reg="Stagonosporopsis">Stagonosporopsis</tp:taxon-name-part></tp:taxon-name></italic> species. Bootstrap support values above 50% and Bayesian posterior values above 0.75 are shown at each node (<abbrev xmlns:xlink="http://www.w3.org/1999/xlink" xlink:title="Maximum Likelihood" id="ABBRID0ELABG" xlink:type="simple">ML</abbrev>/PP). <italic><tp:taxon-name><tp:taxon-name-part taxon-name-part-type="genus" reg="Pleiochaeta">Pleiochaeta</tp:taxon-name-part><tp:taxon-name-part taxon-name-part-type="species" reg="setosa">setosa</tp:taxon-name-part></tp:taxon-name></italic> CBS 118.25 / CBS 496.63 is used as the outgroup. Ex-type strains are emphasised in bold.</p></caption><graphic xmlns:xlink="http://www.w3.org/1999/xlink" xlink:href="mycokeys-105-217-g004.jpg" position="float" orientation="portrait" xlink:type="simple" id="oo_1058572.jpg"><uri content-type="original_file" xlink:type="simple">https://binary.pensoft.net/fig/1058572</uri></graphic></fig></tp:treatment-sec><ref-list><ref id="B82"><mixed-citation xmlns:xlink="http://www.w3.org/1999/xlink" xlink:type="simple"><person-group><name name-style="western"><surname>Yang</surname><given-names>AL</given-names></name><name name-style="western"><surname>Chen</surname><given-names>L</given-names></name><name name-style="western"><surname>Fang</surname><given-names>K</given-names></name><name name-style="western"><surname>Dong</surname><given-names>XF</given-names></name><name name-style="western"><surname>Li</surname><given-names>YX</given-names></name><name name-style="western"><surname>Zhang</surname><given-names>HB</given-names></name><name name-style="western"><surname>Yu</surname><given-names>ZF</given-names></name></person-group> (<year>2021</year>) <article-title><italic><tp:taxon-name><tp:taxon-name-part taxon-name-part-type="genus">Remotididymella</tp:taxon-name-part><tp:taxon-name-part taxon-name-part-type="species">ageratinae</tp:taxon-name-part></tp:taxon-name></italic> sp. nov. and <italic><tp:taxon-name><tp:taxon-name-part taxon-name-part-type="genus">Remotididymella</tp:taxon-name-part><tp:taxon-name-part taxon-name-part-type="species">anemophila</tp:taxon-name-part></tp:taxon-name></italic> sp. nov., two novel species isolated from the invasive weed <italic><tp:taxon-name><tp:taxon-name-part taxon-name-part-type="genus">Ageratina</tp:taxon-name-part><tp:taxon-name-part taxon-name-part-type="species">adenophora</tp:taxon-name-part></tp:taxon-name></italic> in PR China.</article-title><source>International Journal of Systematic and Evolutionary Microbiology</source><volume>71</volume>(<issue>1</issue>): <fpage>004572</fpage>. <ext-link xlink:href="10.1099/ijsem.0.004572" ext-link-type="doi" xlink:type="simple">https://doi.org/10.1099/ijsem.0.004572</ext-link></mixed-citation></ref></ref-list></tp:taxon-treatment>
