# Supplementary material for: ﻿Didymellaceae species associated with tea plant (Camelliasinensis) in China
Source: MycoKeys. 2024 May 29;105:217–51. doi: 10.3897/mycokeys.105.119536 (PMC11153891; doi:10.3897/mycokeys.105.119536)
Supplement: XML Treatment for Stagonosporopsis caricae [file mycokeys.105.119536-treatment24.xml]

<!DOCTYPE tp:taxon-treatment
  PUBLIC "-//TaxonX//DTD Taxonomic Treatment Publishing DTD v0 20100105//EN" "tax-treatment-NSO.dtd">
<tp:taxon-treatment xmlns:tp="http://www.plazi.org/taxpub"><tp:treatment-meta><kwd-group><label>Taxon classification</label><kwd>
                <named-content content-type="kingdom">Fungi</named-content>
              </kwd><kwd>
                <named-content content-type="order">Pleosporales</named-content>
              </kwd><kwd>
                <named-content content-type="family">Didymellaceae</named-content>
              </kwd></kwd-group><mixed-citation publication-type="journal"><person-group><name><surname>Wang</surname><given-names>Yuchun</given-names></name><name><surname>Tu</surname><given-names>Yiyi</given-names></name><name><surname>Chen</surname><given-names>Xueling</given-names></name><name><surname>Jiang</surname><given-names>Hong</given-names></name><name><surname>Ren</surname><given-names>Hengze</given-names></name><name><surname>Lu</surname><given-names>Qinhua</given-names></name><name><surname>Wei</surname><given-names>Chaoling</given-names></name><name><surname>Lv</surname><given-names>Wuyun</given-names></name></person-group><article-title>﻿<tp:taxon-name><tp:taxon-name-part taxon-name-part-type="family">Didymellaceae</tp:taxon-name-part></tp:taxon-name> species associated with tea plant (<italic><tp:taxon-name><tp:taxon-name-part taxon-name-part-type="genus" reg="Camellia">Camellia</tp:taxon-name-part><tp:taxon-name-part taxon-name-part-type="species" reg="sinensis">sinensis</tp:taxon-name-part></tp:taxon-name></italic>) in China</article-title><source>MycoKeys</source><day>29</day><month>05</month><year>2024</year><volume>105</volume><fpage>217</fpage><lpage>251</lpage><pub-id pub-id-type="doi">10.3897/mycokeys.105.119536</pub-id></mixed-citation></tp:treatment-meta><tp:nomenclature><label>﻿</label><tp:taxon-name>
              <object-id xmlns:xlink="http://www.w3.org/1999/xlink" content-type="arpha" xlink:type="simple">A2CEAE8D-F0FD-57F8-A059-B716231D5255</object-id>
              <tp:taxon-name-part taxon-name-part-type="genus" reg="Stagonosporopsis">Stagonosporopsis</tp:taxon-name-part>
              <tp:taxon-name-part taxon-name-part-type="species" reg="caricae">caricae</tp:taxon-name-part>
            </tp:taxon-name><tp:taxon-authority>(Sydow &amp; P. Sydow) M. M. Aveskamp et al., Studies in Mycology. 65: 45. 2010</tp:taxon-authority></tp:nomenclature><tp:treatment-sec sec-type="description" id="SECID0EWGDI"><title>Description.</title><p>see <xref ref-type="bibr" rid="B63">Sivanesan (1990)</xref>.</p></tp:treatment-sec><tp:treatment-sec sec-type="material" id="SECID0EAHDI"><title>Materials examined.</title><p>China, Yunnan Province, Puer City, Jingdong Yizu Autonomous County, from healthy leaves of <italic><tp:taxon-name><tp:taxon-name-part taxon-name-part-type="genus" reg="Camellia">C.</tp:taxon-name-part><tp:taxon-name-part taxon-name-part-type="species" reg="sinensis">sinensis</tp:taxon-name-part></tp:taxon-name></italic>, 13 Jun 2020, Y. C. Wang, culture YCW1928. Yunnan Province, Puer City, Jingdong Yizu Autonomous County, from healthy leaves of <italic><tp:taxon-name><tp:taxon-name-part taxon-name-part-type="genus" reg="Camellia">C.</tp:taxon-name-part><tp:taxon-name-part taxon-name-part-type="species" reg="sinensis">sinensis</tp:taxon-name-part></tp:taxon-name></italic>, 13 Jun 2020, Y. C. Wang, culture YCW1977.</p></tp:treatment-sec><tp:treatment-sec sec-type="notes" id="SECID0E3HDI"><title>Notes.</title><p><italic><tp:taxon-name><tp:taxon-name-part taxon-name-part-type="genus" reg="Stagonosporopsis">Stagonosporopsis</tp:taxon-name-part><tp:taxon-name-part taxon-name-part-type="species" reg="caricae">caricae</tp:taxon-name-part></tp:taxon-name></italic> was synonymised as <italic><tp:taxon-name><tp:taxon-name-part taxon-name-part-type="genus" reg="Phoma">Phoma</tp:taxon-name-part><tp:taxon-name-part taxon-name-part-type="species" reg="caricae">caricae</tp:taxon-name-part></tp:taxon-name></italic> with <italic><tp:taxon-name><tp:taxon-name-part taxon-name-part-type="genus" reg="Mycosphaerella">Mycosphaerella</tp:taxon-name-part><tp:taxon-name-part taxon-name-part-type="species" reg="caricae">caricae</tp:taxon-name-part></tp:taxon-name></italic> previously (<xref ref-type="bibr" rid="B63">Sivanesan 1990</xref>). It formed a distinct lineage in <italic><tp:taxon-name><tp:taxon-name-part taxon-name-part-type="genus" reg="Stagonosporopsis">Stagonosporopsis</tp:taxon-name-part></tp:taxon-name></italic> (Fig. <xref ref-type="fig" rid="F4">4</xref>). <xref ref-type="bibr" rid="B89">Zhang et al. (2022)</xref> observed its sexual morph and is characterised by ascomata pseudothecioid, subglobose, 121 × 142 μm, ostiolate, walls of brown <italic>textura angularis</italic> and smooth. Asci were bitunicate, cylindrical to clavate, 7 × 90 μm, 8-spored, ascospores elliptical, straight to slightly curved, 5 × 17 μm, 1-septate, constricted at the septum, sub-hyaline and smooth. As one of three <italic><tp:taxon-name><tp:taxon-name-part taxon-name-part-type="genus" reg="Stagonosporopsis">Stagonosporopsis</tp:taxon-name-part></tp:taxon-name></italic> species, <italic><tp:taxon-name><tp:taxon-name-part taxon-name-part-type="genus" reg="Stagonosporopsis">S.</tp:taxon-name-part><tp:taxon-name-part taxon-name-part-type="species" reg="caricae">caricae</tp:taxon-name-part></tp:taxon-name></italic> caused gummy stem blight (<xref ref-type="bibr" rid="B30">Jeong et al. 2022b</xref>; <xref ref-type="bibr" rid="B61">Seblani et al. 2023</xref>). In the present study, two isolates from healthy tea plant leaves grouped with <italic><tp:taxon-name><tp:taxon-name-part taxon-name-part-type="genus" reg="Stagonosporopsis">S.</tp:taxon-name-part><tp:taxon-name-part taxon-name-part-type="species" reg="caricae">caricae</tp:taxon-name-part></tp:taxon-name></italic> with high statistical support (Fig. <xref ref-type="fig" rid="F4">4</xref>). This is the first report of <italic><tp:taxon-name><tp:taxon-name-part taxon-name-part-type="genus" reg="Stagonosporopsis">S.</tp:taxon-name-part><tp:taxon-name-part taxon-name-part-type="species" reg="caricae">caricae</tp:taxon-name-part></tp:taxon-name></italic> isolated from <italic><tp:taxon-name><tp:taxon-name-part taxon-name-part-type="genus" reg="Camellia">C.</tp:taxon-name-part><tp:taxon-name-part taxon-name-part-type="species" reg="sinensis">sinensis</tp:taxon-name-part></tp:taxon-name></italic>.</p></tp:treatment-sec><tp:treatment-sec><!--Section generated to contain objects referenced in tp:taxon-treatment.--><fig id="F4" position="float" orientation="portrait"><object-id xmlns:xlink="http://www.w3.org/1999/xlink" content-type="doi" xlink:type="simple">10.3897/mycokeys.105.119536.figure4</object-id><object-id xmlns:xlink="http://www.w3.org/1999/xlink" content-type="arpha" xlink:type="simple">6D27C53E-2BA1-5295-9395-4D3700810721</object-id><label>Figure 4.</label><caption><p>Phylogenetic tree generated by Maximum Likelihood analysis, based on the combined ITS, LSU, <italic>RPB2</italic> and <italic>TUB2</italic> dataset of <italic><tp:taxon-name><tp:taxon-name-part taxon-name-part-type="genus" reg="Neoascochyta">Neoascochyta</tp:taxon-name-part></tp:taxon-name></italic>, <italic><tp:taxon-name><tp:taxon-name-part taxon-name-part-type="genus" reg="Paraboeremia">Paraboeremia</tp:taxon-name-part></tp:taxon-name></italic>, <italic><tp:taxon-name><tp:taxon-name-part taxon-name-part-type="genus" reg="Remotididymella">Remotididymella</tp:taxon-name-part></tp:taxon-name></italic> and <italic><tp:taxon-name><tp:taxon-name-part taxon-name-part-type="genus" reg="Stagonosporopsis">Stagonosporopsis</tp:taxon-name-part></tp:taxon-name></italic> species. Bootstrap support values above 50% and Bayesian posterior values above 0.75 are shown at each node (<abbrev xmlns:xlink="http://www.w3.org/1999/xlink" xlink:title="Maximum Likelihood" id="ABBRID0ELABG" xlink:type="simple">ML</abbrev>/PP). <italic><tp:taxon-name><tp:taxon-name-part taxon-name-part-type="genus" reg="Pleiochaeta">Pleiochaeta</tp:taxon-name-part><tp:taxon-name-part taxon-name-part-type="species" reg="setosa">setosa</tp:taxon-name-part></tp:taxon-name></italic> CBS 118.25 / CBS 496.63 is used as the outgroup. Ex-type strains are emphasised in bold.</p></caption><graphic xmlns:xlink="http://www.w3.org/1999/xlink" xlink:href="mycokeys-105-217-g004.jpg" position="float" orientation="portrait" xlink:type="simple" id="oo_1058572.jpg"><uri content-type="original_file" xlink:type="simple">https://binary.pensoft.net/fig/1058572</uri></graphic></fig></tp:treatment-sec><ref-list><ref id="B63"><mixed-citation xmlns:xlink="http://www.w3.org/1999/xlink" xlink:type="simple"><person-group><name name-style="western"><surname>Sivanesan</surname><given-names>A</given-names></name></person-group> (<year>1990</year>) <article-title>CMI descriptions of pathogenic fungi and bacteria, Set 99, Nos. 981–990.</article-title><source>Mycopathologia</source><volume>109</volume>: <fpage>41</fpage>–<lpage>62</lpage>. <ext-link xlink:href="10.1007/BF00437005" ext-link-type="doi" xlink:type="simple">https://doi.org/10.1007/BF00437005</ext-link></mixed-citation></ref><ref id="B89"><mixed-citation xmlns:xlink="http://www.w3.org/1999/xlink" xlink:type="simple"><person-group><name name-style="western"><surname>Zhang</surname><given-names>J</given-names></name><name name-style="western"><surname>Yang</surname><given-names>R</given-names></name><name name-style="western"><surname>Jiang</surname><given-names>S</given-names></name><name name-style="western"><surname>Li</surname><given-names>D</given-names></name><name name-style="western"><surname>Li</surname><given-names>T</given-names></name><name name-style="western"><surname>Yang</surname><given-names>Z</given-names></name><name name-style="western"><surname>Yuan</surname><given-names>J</given-names></name><name name-style="western"><surname>Zhao</surname><given-names>Y</given-names></name><name name-style="western"><surname>Tan</surname><given-names>X</given-names></name><name name-style="western"><surname>Wang</surname><given-names>D</given-names></name><name name-style="western"><surname>Chen</surname><given-names>Z</given-names></name></person-group> (<year>2022</year>) First report of <italic><tp:taxon-name><tp:taxon-name-part taxon-name-part-type="genus">Stagonosporopsis</tp:taxon-name-part><tp:taxon-name-part taxon-name-part-type="species">caricae</tp:taxon-name-part></tp:taxon-name></italic> causing chayote leaf spot in Guizhou Province, China. Plant Disease. <ext-link xlink:href="10.1094/PDIS-07-22-1703-PDN" ext-link-type="doi" xlink:type="simple">https://doi.org/10.1094/PDIS-07-22-1703-PDN</ext-link></mixed-citation></ref><ref id="B30"><mixed-citation xmlns:xlink="http://www.w3.org/1999/xlink" xlink:type="simple"><person-group><name name-style="western"><surname>Jeong</surname><given-names>YJ</given-names></name><name name-style="western"><surname>Kwon</surname><given-names>OK</given-names></name><name name-style="western"><surname>Jeong</surname><given-names>AR</given-names></name><name name-style="western"><surname>Lee</surname><given-names>H</given-names></name><name name-style="western"><surname>Moon</surname><given-names>H</given-names></name><name name-style="western"><surname>Lee</surname><given-names>ON</given-names></name><name name-style="western"><surname>Hong</surname><given-names>JK</given-names></name><name name-style="western"><surname>Park</surname><given-names>CJ</given-names></name></person-group> (<year>2022b</year>) <article-title>Population structure of <italic><tp:taxon-name><tp:taxon-name-part taxon-name-part-type="genus">Stagonosporopsis</tp:taxon-name-part></tp:taxon-name></italic> species associated with cucurbit gummy stem blight in Korea.</article-title><source>The Plant Pathology Journal</source><volume>38</volume>(<issue>5</issue>): <fpage>522</fpage>–<lpage>532</lpage>. <ext-link xlink:href="10.5423/PPJ.OA.07.2022.0102" ext-link-type="doi" xlink:type="simple">https://doi.org/10.5423/PPJ.OA.07.2022.0102</ext-link></mixed-citation></ref><ref id="B61"><mixed-citation xmlns:xlink="http://www.w3.org/1999/xlink" xlink:type="simple"><person-group><name name-style="western"><surname>Seblani</surname><given-names>R</given-names></name><name name-style="western"><surname>Keinath</surname><given-names>AP</given-names></name><name name-style="western"><surname>Munkvold</surname><given-names>G</given-names></name></person-group> (<year>2023</year>) <article-title>Gummy stem blight: One disease, three pathogens.</article-title><source>Molecular Plant Pathology</source><volume>24</volume>(<issue>8</issue>): <fpage>825</fpage>–<lpage>837</lpage>. <ext-link xlink:href="10.1111/mpp.13339" ext-link-type="doi" xlink:type="simple">https://doi.org/10.1111/mpp.13339</ext-link></mixed-citation></ref></ref-list></tp:taxon-treatment>
